# Supplementary material for: 12-(2-Methoxyphenyl)-9,9-dimethyl-8,9-dihydro-12H-benzo[a]xanthen-11(10H)-one
Source: Acta Crystallogr Sect E Struct Rep Online. 2009 Dec 12;66(Pt 1):o119. doi: 10.1107/S1600536809052210 (PMC2980265; doi:10.1107/S1600536809052210)
Supplement: Supplementary file 1 [file e-66-0o119-sup1.cif]

##############################################################################
###                                                                        ###
###        Electronic paper (Acta Crystallographica Section E)             ###
###                                                                        ###
##############################################################################
#                                                                            #
# This CIF contains the data in a paper accepted for publication in Acta     #
# Crystallographica Section E. It conforms to the requirements of Notes      #
# for Authors for Section E, and has been peer reviewed under the auspices   #
# of the IUCr Commission on Journals.                                        #
#                                                                            #
# Full details of the Crystallographic Information File format               #
# are given in the paper "The Crystallographic Information File (CIF):       #
# a New Standard Archive File for Crystallography" by S. R. Hall, F. H.      #
# Allen and I. D. Brown [Acta Cryst. (1991), A47, 655-685].                  #
#                                                                            #
# The current version of the core CIF dictionary is obtainable from          #
# ftp://ftp.iucr.org/pub/cif_core.dic. The current version number is 2.4.    #
#                                                                            #
# Software is freely available for graphical display of the structure(s) in  #
# this CIF.  For information consult the CIF home page http://www.iucr.org/  #
# cif/home.html                                                              #
#                                                                            #
# This file may be used for bona fide research purposes within the           #
# scientific community so long as proper attribution is given to the journal # 
# article from which it was obtained.                                        #
#                                                                            #
##############################################################################
                                             
data_I
_audit_creation_method     SHELXL-97
_chemical_name_systematic
;
12-(2-Methoxyphenyl)-9,9-dimethyl-9,10-dihydro-8<i>H</i>-
benzo[<i>a</i>]xanthen-11(12<i>H</i>)-one
;
_chemical_name_common     ?
_chemical_formula_moiety     'C26 H24 O3'
_chemical_formula_sum     'C26 H24 O3'
_chemical_formula_iupac     'C26 H24 O3'
_chemical_formula_weight     384.45
_chemical_melting_point     ?
_symmetry_cell_setting     monoclinic
_symmetry_space_group_name_H-M     'P 21/n'
loop_
    _symmetry_equiv_pos_as_xyz
    'x, y, z'
    '-x+1/2, y+1/2, -z+1/2'
    '-x, -y, -z'
    'x-1/2, -y-1/2, z-1/2'
_cell_length_a     7.8454(11)
_cell_length_b     22.670(3)
_cell_length_c     11.3100(13)
_cell_angle_alpha     90.00
_cell_angle_beta     98.893(4)
_cell_angle_gamma     90.00
_cell_volume     1987.4(5)
_cell_formula_units_Z     4
_cell_measurement_reflns_used     3867
_cell_measurement_theta_min     1.8
_cell_measurement_theta_max     27.2
_cell_measurement_temperature     113(2)
_exptl_crystal_description     block
_exptl_crystal_colour     colorless
_exptl_crystal_size_max     0.36
_exptl_crystal_size_mid     0.28
_exptl_crystal_size_min     0.20
_exptl_crystal_density_diffrn     1.285
_exptl_crystal_density_meas     ?
_exptl_crystal_density_method     'not measured'
_exptl_crystal_F_000     816
_exptl_absorpt_coefficient_mu     0.083
_exptl_absorpt_correction_type     multi-scan
_exptl_absorpt_process_details     '(CrystalClear; Rigaku/MSC, 2005)'
_exptl_absorpt_correction_T_min     0.970
_exptl_absorpt_correction_T_max     0.985
_exptl_special_details
;
;
_diffrn_ambient_temperature     113(2)
_diffrn_radiation_type     MoK\a
_diffrn_radiation_wavelength     0.71070
_diffrn_radiation_source     'rotating anode'
_diffrn_radiation_monochromator     confocal
_diffrn_measurement_device_type     'Rigaku Saturn CCD area-detector'
_diffrn_measurement_method     '\w and \f scans'
_diffrn_detector_area_resol_mean     7.31
_diffrn_reflns_number     12038
_diffrn_reflns_av_R_equivalents     0.0345
_diffrn_reflns_av_sigmaI/netI     0.0354
_diffrn_reflns_theta_min     2.03
_diffrn_reflns_theta_max     26.00
_diffrn_reflns_theta_full     25.00
_diffrn_measured_fraction_theta_max     0.988
_diffrn_measured_fraction_theta_full     0.992
_diffrn_reflns_limit_h_min     -9
_diffrn_reflns_limit_h_max     8
_diffrn_reflns_limit_k_min     -27
_diffrn_reflns_limit_k_max     20
_diffrn_reflns_limit_l_min     -13
_diffrn_reflns_limit_l_max     13
_diffrn_standards_number     0
_diffrn_standards_interval_count     0
_diffrn_standards_interval_time     0
_diffrn_standards_decay_%     0
_refine_special_details
;
Refinement of <i>F</i>^2^ against ALL reflections. The weighted <i>R</i>-factor
<i>wR</i> and goodness of fit <i>S</i> are based on <i>F</i>^2^, conventional
<i>R</i>-factors <i>R</i> are based on <i>F</i>, with <i>F</i> set to zero for
negative <i>F</i>^2^. The threshold expression of <i>F</i>^2^ >
\s(<i>F</i>^2^) is used only for calculating <i>R</i>-factors(gt) <i>etc</i>.
and is not relevant to the choice of reflections for refinement.
<i>R</i>-factors based on <i>F</i>^2^ are statistically about twice as large
as those based on <i>F</i>, and <i>R</i>- factors based on ALL data will be
even larger.
;
_reflns_number_total     3860
_reflns_number_gt     3274
_reflns_threshold_expression     I>2\s(I)
_refine_ls_structure_factor_coef     Fsqd
_refine_ls_matrix_type     full
_refine_ls_R_factor_all     0.0595
_refine_ls_R_factor_gt     0.0489
_refine_ls_wR_factor_gt     0.1130
_refine_ls_wR_factor_ref     0.1215
_refine_ls_goodness_of_fit_ref     1.088
_refine_ls_restrained_S_all     1.088
_refine_ls_number_reflns     3860
_refine_ls_number_parameters     266
_refine_ls_number_restraints     0
_refine_ls_hydrogen_treatment     constr
_refine_ls_weighting_scheme     calc
_refine_ls_weighting_details
         'calc w=1/[\s^2^(Fo^2^)+(0.0629P)^2^+0.2114P] where P=(Fo^2^+2Fc^2^)/3'
_atom_sites_solution_hydrogens     geom
_atom_sites_solution_primary     direct
_atom_sites_solution_secondary     difmap
_refine_ls_shift/su_max     0.001
_refine_ls_shift/su_mean     0.000
_refine_diff_density_max     0.289
_refine_diff_density_min     -0.210
_refine_ls_extinction_method     SHELXL
_refine_ls_extinction_coef     0.024(2)
_refine_ls_extinction_expression
                                  'Fc^*^=kFc[1+0.001xFc^2^\l^3^/sin(2\q)]^-1/4^'
loop_
    _atom_type_symbol
    _atom_type_description
    _atom_type_scat_dispersion_real
    _atom_type_scat_dispersion_imag
    _atom_type_scat_source
    'C' 'C' 0.0033 0.0016
                         'International Tables Vol C Tables 4.2.6.8 and 6.1.1.4'
    'H' 'H' 0.0000 0.0000
                         'International Tables Vol C Tables 4.2.6.8 and 6.1.1.4'
    'O' 'O' 0.0106 0.0060
                         'International Tables Vol C Tables 4.2.6.8 and 6.1.1.4'
_computing_data_collection     'CrystalClear (Rigaku/MSC, 2005)'
_computing_cell_refinement     'CrystalClear (Rigaku/MSC, 2005)'
_computing_data_reduction     'CrystalClear (Rigaku/MSC, 2005)'
_computing_structure_solution     'SHELXS97 (Sheldrick, 2008)'
_computing_structure_refinement     'SHELXL97 (Sheldrick, 2008)'
_computing_molecular_graphics     'SHELXTL (Sheldrick, 2008)'
_computing_publication_material     'SHELXTL (Sheldrick, 2008)'
loop_
    _atom_site_type_symbol
    _atom_site_label
    _atom_site_fract_x
    _atom_site_fract_y
    _atom_site_fract_z
    _atom_site_U_iso_or_equiv
    _atom_site_adp_type
    _atom_site_calc_flag
    _atom_site_refinement_flags
    _atom_site_occupancy
    _atom_site_disorder_assembly
    _atom_site_disorder_group
    O O1 0.32998(13) 0.05276(4) 0.89201(9) 0.0251(3) Uani d . 1 . .
    O O2 -0.07739(15) 0.20650(5) 0.81569(13) 0.0444(4) Uani d . 1 . .
    O O3 0.19539(13) 0.05495(5) 0.63209(9) 0.0249(3) Uani d . 1 . .
    C C1 0.2801(2) 0.11049(7) 0.87702(13) 0.0239(4) Uani d . 1 . .
    C C2 0.11615(19) 0.12678(7) 0.84090(13) 0.0237(4) Uani d . 1 . .
    C C3 -0.0248(2) 0.08279(6) 0.79729(13) 0.0226(3) Uani d . 1 . .
    H H3 -0.1274 0.0930 0.8358 0.027 Uiso calc R 1 . .
    C C4 0.03259(19) 0.02110(7) 0.83795(12) 0.0220(3) Uani d . 1 . .
    C C5 0.20193(19) 0.00984(7) 0.88233(12) 0.0229(3) Uani d . 1 . .
    C C6 0.2635(2) -0.04641(7) 0.92099(13) 0.0259(4) Uani d . 1 . .
    H H6 0.3813 -0.0518 0.9543 0.031 Uiso calc R 1 . .
    C C7 0.1525(2) -0.09314(7) 0.91012(13) 0.0266(4) Uani d . 1 . .
    H H7 0.1936 -0.1312 0.9357 0.032 Uiso calc R 1 . .
    C C8 -0.0236(2) -0.08537(7) 0.86104(13) 0.0249(4) Uani d . 1 . .
    C C9 -0.08557(19) -0.02749(7) 0.82836(12) 0.0238(4) Uani d . 1 . .
    C C10 -0.2640(2) -0.02089(7) 0.78388(13) 0.0272(4) Uani d . 1 . .
    H H10 -0.3097 0.0174 0.7653 0.033 Uiso calc R 1 . .
    C C11 -0.3711(2) -0.06874(8) 0.76733(14) 0.0328(4) Uani d . 1 . .
    H H11 -0.4899 -0.0632 0.7372 0.039 Uiso calc R 1 . .
    C C12 -0.3080(2) -0.12620(8) 0.79428(15) 0.0342(4) Uani d . 1 . .
    H H12 -0.3825 -0.1593 0.7792 0.041 Uiso calc R 1 . .
    C C13 -0.1390(2) -0.13381(7) 0.84225(14) 0.0311(4) Uani d . 1 . .
    H H13 -0.0978 -0.1724 0.8635 0.037 Uiso calc R 1 . .
    C C14 0.0722(2) 0.18961(7) 0.84212(15) 0.0305(4) Uani d . 1 . .
    C C15 0.2164(2) 0.23259(7) 0.88335(17) 0.0352(4) Uani d . 1 . .
    H H15A 0.2239 0.2383 0.9708 0.042 Uiso calc R 1 . .
    H H15B 0.1868 0.2711 0.8444 0.042 Uiso calc R 1 . .
    C C16 0.3943(2) 0.21341(7) 0.85643(16) 0.0322(4) Uani d . 1 . .
    C C17 0.4295(2) 0.15108(7) 0.90742(14) 0.0275(4) Uani d . 1 . .
    H H17A 0.5303 0.1344 0.8761 0.033 Uiso calc R 1 . .
    H H17B 0.4594 0.1537 0.9956 0.033 Uiso calc R 1 . .
    C C18 0.3939(2) 0.21340(8) 0.72089(17) 0.0412(5) Uani d . 1 . .
    H H18A 0.3564 0.2521 0.6880 0.062 Uiso calc R 1 . .
    H H18B 0.3146 0.1830 0.6836 0.062 Uiso calc R 1 . .
    H H18C 0.5106 0.2051 0.7044 0.062 Uiso calc R 1 . .
    C C19 0.5342(2) 0.25523(8) 0.9164(2) 0.0473(5) Uani d . 1 . .
    H H19A 0.6479 0.2401 0.9058 0.071 Uiso calc R 1 . .
    H H19B 0.5274 0.2581 1.0020 0.071 Uiso calc R 1 . .
    H H19C 0.5173 0.2944 0.8798 0.071 Uiso calc R 1 . .
    C C20 -0.07830(19) 0.08847(6) 0.66195(13) 0.0217(3) Uani d . 1 . .
    C C21 0.03606(19) 0.07426(6) 0.58126(13) 0.0218(3) Uani d . 1 . .
    C C22 -0.0157(2) 0.08026(7) 0.45887(13) 0.0250(4) Uani d . 1 . .
    H H22 0.0609 0.0697 0.4050 0.030 Uiso calc R 1 . .
    C C23 -0.1784(2) 0.10161(7) 0.41493(14) 0.0279(4) Uani d . 1 . .
    H H23 -0.2132 0.1054 0.3310 0.033 Uiso calc R 1 . .
    C C24 -0.2910(2) 0.11751(7) 0.49250(14) 0.0277(4) Uani d . 1 . .
    H H24 -0.4017 0.1330 0.4625 0.033 Uiso calc R 1 . .
    C C25 -0.2392(2) 0.11041(6) 0.61498(14) 0.0245(4) Uani d . 1 . .
    H H25 -0.3169 0.1210 0.6681 0.029 Uiso calc R 1 . .
    C C26 0.3182(2) 0.04429(7) 0.55369(15) 0.0296(4) Uani d . 1 . .
    H H26A 0.2763 0.0126 0.4978 0.044 Uiso calc R 1 . .
    H H26B 0.4286 0.0327 0.6007 0.044 Uiso calc R 1 . .
    H H26C 0.3341 0.0803 0.5087 0.044 Uiso calc R 1 . .
loop_
    _atom_site_aniso_label
    _atom_site_aniso_U_11
    _atom_site_aniso_U_22
    _atom_site_aniso_U_33
    _atom_site_aniso_U_12
    _atom_site_aniso_U_13
    _atom_site_aniso_U_23
    O1 0.0227(6) 0.0247(6) 0.0265(6) -0.0001(4) -0.0007(5) 0.0011(4)
    O2 0.0281(7) 0.0341(7) 0.0693(9) 0.0077(5) 0.0024(6) -0.0136(6)
    O3 0.0208(6) 0.0320(6) 0.0223(6) 0.0042(5) 0.0041(5) -0.0003(4)
    C1 0.0275(9) 0.0259(8) 0.0182(7) 0.0012(7) 0.0032(6) -0.0024(6)
    C2 0.0232(8) 0.0276(8) 0.0203(8) 0.0011(6) 0.0037(6) -0.0042(6)
    C3 0.0216(8) 0.0261(8) 0.0205(8) 0.0023(6) 0.0046(6) -0.0024(6)
    C4 0.0246(9) 0.0281(8) 0.0137(7) 0.0012(6) 0.0039(6) -0.0012(6)
    C5 0.0234(8) 0.0280(8) 0.0173(7) -0.0028(6) 0.0032(6) -0.0013(6)
    C6 0.0251(9) 0.0316(9) 0.0201(8) 0.0023(7) 0.0007(7) -0.0005(6)
    C7 0.0336(9) 0.0256(8) 0.0210(8) 0.0021(7) 0.0055(7) 0.0011(6)
    C8 0.0292(9) 0.0292(8) 0.0171(7) -0.0016(7) 0.0061(7) -0.0012(6)
    C9 0.0253(9) 0.0314(8) 0.0151(7) -0.0016(7) 0.0047(6) -0.0018(6)
    C10 0.0266(9) 0.0344(9) 0.0209(8) -0.0023(7) 0.0050(7) -0.0002(6)
    C11 0.0286(9) 0.0461(10) 0.0239(8) -0.0055(8) 0.0049(7) 0.0000(7)
    C12 0.0367(10) 0.0386(10) 0.0282(9) -0.0131(8) 0.0073(8) -0.0026(7)
    C13 0.0382(10) 0.0309(9) 0.0256(8) -0.0041(7) 0.0090(7) 0.0009(7)
    C14 0.0265(9) 0.0308(9) 0.0346(9) 0.0035(7) 0.0060(7) -0.0067(7)
    C15 0.0310(10) 0.0276(9) 0.0471(11) 0.0017(7) 0.0061(8) -0.0097(7)
    C16 0.0278(9) 0.0250(8) 0.0438(10) 0.0013(7) 0.0054(8) -0.0029(7)
    C17 0.0245(9) 0.0288(9) 0.0289(8) -0.0014(7) 0.0026(7) -0.0037(7)
    C18 0.0436(11) 0.0340(10) 0.0483(11) 0.0069(8) 0.0148(9) 0.0105(8)
    C19 0.0320(11) 0.0333(10) 0.0761(15) -0.0040(8) 0.0066(10) -0.0085(9)
    C20 0.0224(8) 0.0193(7) 0.0231(8) -0.0006(6) 0.0024(6) -0.0003(6)
    C21 0.0210(8) 0.0207(7) 0.0228(8) -0.0007(6) 0.0008(6) 0.0004(6)
    C22 0.0275(9) 0.0256(8) 0.0220(8) -0.0028(6) 0.0045(7) 0.0006(6)
    C23 0.0303(9) 0.0304(9) 0.0212(8) -0.0051(7) -0.0016(7) 0.0055(6)
    C24 0.0225(9) 0.0279(8) 0.0306(9) -0.0012(7) -0.0027(7) 0.0071(7)
    C25 0.0224(8) 0.0235(8) 0.0281(8) 0.0002(6) 0.0053(7) 0.0009(6)
    C26 0.0253(9) 0.0351(9) 0.0303(9) 0.0033(7) 0.0106(7) 0.0013(7)
_geom_special_details
;
All e.s.d.'s (except the e.s.d. in the dihedral angle between two l.s. planes)
are estimated using the full covariance matrix. The cell e.s.d.'s are taken
into account individually in the estimation of e.s.d.'s in distances, angles
and torsion angles; correlations between e.s.d.'s in cell parameters are only
used when they are defined by crystal symmetry. An approximate (isotropic)
treatment of cell e.s.d.'s is used for estimating e.s.d.'s involving l.s.
planes.
;
loop_
    _geom_bond_atom_site_label_1
    _geom_bond_atom_site_label_2
    _geom_bond_site_symmetry_2
    _geom_bond_distance
    _geom_bond_publ_flag
    O1 C1 . 1.3689(18) ?
    O1 C5 . 1.3907(18) ?
    O2 C14 . 1.227(2) ?
    O3 C21 . 1.3647(18) ?
    O3 C26 . 1.4274(17) ?
    C1 C2 . 1.340(2) ?
    C1 C17 . 1.488(2) ?
    C2 C14 . 1.466(2) ?
    C2 C3 . 1.514(2) ?
    C3 C4 . 1.519(2) ?
    C3 C20 . 1.529(2) ?
    C3 H3 . 1.0000 ?
    C4 C5 . 1.370(2) ?
    C4 C9 . 1.433(2) ?
    C5 C6 . 1.409(2) ?
    C6 C7 . 1.365(2) ?
    C6 H6 . 0.9500 ?
    C7 C8 . 1.418(2) ?
    C7 H7 . 0.9500 ?
    C8 C13 . 1.418(2) ?
    C8 C9 . 1.428(2) ?
    C9 C10 . 1.420(2) ?
    C10 C11 . 1.367(2) ?
    C10 H10 . 0.9500 ?
    C11 C12 . 1.410(2) ?
    C11 H11 . 0.9500 ?
    C12 C13 . 1.364(2) ?
    C12 H12 . 0.9500 ?
    C13 H13 . 0.9500 ?
    C14 C15 . 1.511(2) ?
    C15 C16 . 1.537(2) ?
    C15 H15A . 0.9900 ?
    C15 H15B . 0.9900 ?
    C16 C19 . 1.528(2) ?
    C16 C18 . 1.532(2) ?
    C16 C17 . 1.535(2) ?
    C17 H17A . 0.9900 ?
    C17 H17B . 0.9900 ?
    C18 H18A . 0.9800 ?
    C18 H18B . 0.9800 ?
    C18 H18C . 0.9800 ?
    C19 H19A . 0.9800 ?
    C19 H19B . 0.9800 ?
    C19 H19C . 0.9800 ?
    C20 C25 . 1.384(2) ?
    C20 C21 . 1.412(2) ?
    C21 C22 . 1.388(2) ?
    C22 C23 . 1.384(2) ?
    C22 H22 . 0.9500 ?
    C23 C24 . 1.385(2) ?
    C23 H23 . 0.9500 ?
    C24 C25 . 1.391(2) ?
    C24 H24 . 0.9500 ?
    C25 H25 . 0.9500 ?
    C26 H26A . 0.9800 ?
    C26 H26B . 0.9800 ?
    C26 H26C . 0.9800 ?
loop_
    _geom_angle_atom_site_label_1
    _geom_angle_atom_site_label_2
    _geom_angle_atom_site_label_3
    _geom_angle_site_symmetry_1
    _geom_angle_site_symmetry_3
    _geom_angle
    _geom_angle_publ_flag
    C1 O1 C5 . . 118.04(12) ?
    C21 O3 C26 . . 117.06(11) ?
    C2 C1 O1 . . 122.93(14) ?
    C2 C1 C17 . . 125.79(14) ?
    O1 C1 C17 . . 111.27(13) ?
    C1 C2 C14 . . 118.75(14) ?
    C1 C2 C3 . . 122.43(14) ?
    C14 C2 C3 . . 118.82(13) ?
    C2 C3 C4 . . 109.91(13) ?
    C2 C3 C20 . . 110.14(12) ?
    C4 C3 C20 . . 113.79(12) ?
    C2 C3 H3 . . 107.6 ?
    C4 C3 H3 . . 107.6 ?
    C20 C3 H3 . . 107.6 ?
    C5 C4 C9 . . 117.64(14) ?
    C5 C4 C3 . . 120.53(14) ?
    C9 C4 C3 . . 121.81(14) ?
    C4 C5 O1 . . 123.12(14) ?
    C4 C5 C6 . . 123.30(14) ?
    O1 C5 C6 . . 113.58(13) ?
    C7 C6 C5 . . 119.42(15) ?
    C7 C6 H6 . . 120.3 ?
    C5 C6 H6 . . 120.3 ?
    C6 C7 C8 . . 120.55(15) ?
    C6 C7 H7 . . 119.7 ?
    C8 C7 H7 . . 119.7 ?
    C7 C8 C13 . . 121.56(15) ?
    C7 C8 C9 . . 119.20(14) ?
    C13 C8 C9 . . 119.24(15) ?
    C10 C9 C8 . . 117.79(14) ?
    C10 C9 C4 . . 122.44(15) ?
    C8 C9 C4 . . 119.75(14) ?
    C11 C10 C9 . . 121.07(16) ?
    C11 C10 H10 . . 119.5 ?
    C9 C10 H10 . . 119.5 ?
    C10 C11 C12 . . 121.03(16) ?
    C10 C11 H11 . . 119.5 ?
    C12 C11 H11 . . 119.5 ?
    C13 C12 C11 . . 119.36(16) ?
    C13 C12 H12 . . 120.3 ?
    C11 C12 H12 . . 120.3 ?
    C12 C13 C8 . . 121.38(16) ?
    C12 C13 H13 . . 119.3 ?
    C8 C13 H13 . . 119.3 ?
    O2 C14 C2 . . 121.23(15) ?
    O2 C14 C15 . . 121.08(15) ?
    C2 C14 C15 . . 117.61(14) ?
    C14 C15 C16 . . 114.58(13) ?
    C14 C15 H15A . . 108.6 ?
    C16 C15 H15A . . 108.6 ?
    C14 C15 H15B . . 108.6 ?
    C16 C15 H15B . . 108.6 ?
    H15A C15 H15B . . 107.6 ?
    C19 C16 C18 . . 109.51(15) ?
    C19 C16 C17 . . 109.22(14) ?
    C18 C16 C17 . . 110.37(13) ?
    C19 C16 C15 . . 110.43(14) ?
    C18 C16 C15 . . 109.70(15) ?
    C17 C16 C15 . . 107.60(13) ?
    C1 C17 C16 . . 113.13(13) ?
    C1 C17 H17A . . 109.0 ?
    C16 C17 H17A . . 109.0 ?
    C1 C17 H17B . . 109.0 ?
    C16 C17 H17B . . 109.0 ?
    H17A C17 H17B . . 107.8 ?
    C16 C18 H18A . . 109.5 ?
    C16 C18 H18B . . 109.5 ?
    H18A C18 H18B . . 109.5 ?
    C16 C18 H18C . . 109.5 ?
    H18A C18 H18C . . 109.5 ?
    H18B C18 H18C . . 109.5 ?
    C16 C19 H19A . . 109.5 ?
    C16 C19 H19B . . 109.5 ?
    H19A C19 H19B . . 109.5 ?
    C16 C19 H19C . . 109.5 ?
    H19A C19 H19C . . 109.5 ?
    H19B C19 H19C . . 109.5 ?
    C25 C20 C21 . . 117.83(14) ?
    C25 C20 C3 . . 120.50(13) ?
    C21 C20 C3 . . 121.61(13) ?
    O3 C21 C22 . . 124.02(13) ?
    O3 C21 C20 . . 115.66(13) ?
    C22 C21 C20 . . 120.32(14) ?
    C23 C22 C21 . . 120.27(14) ?
    C23 C22 H22 . . 119.9 ?
    C21 C22 H22 . . 119.9 ?
    C22 C23 C24 . . 120.44(14) ?
    C22 C23 H23 . . 119.8 ?
    C24 C23 H23 . . 119.8 ?
    C23 C24 C25 . . 118.95(15) ?
    C23 C24 H24 . . 120.5 ?
    C25 C24 H24 . . 120.5 ?
    C20 C25 C24 . . 122.15(14) ?
    C20 C25 H25 . . 118.9 ?
    C24 C25 H25 . . 118.9 ?
    O3 C26 H26A . . 109.5 ?
    O3 C26 H26B . . 109.5 ?
    H26A C26 H26B . . 109.5 ?
    O3 C26 H26C . . 109.5 ?
    H26A C26 H26C . . 109.5 ?
    H26B C26 H26C . . 109.5 ?
loop_
    _geom_torsion_atom_site_label_1
    _geom_torsion_atom_site_label_2
    _geom_torsion_atom_site_label_3
    _geom_torsion_atom_site_label_4
    _geom_torsion_site_symmetry_1
    _geom_torsion_site_symmetry_2
    _geom_torsion_site_symmetry_3
    _geom_torsion_site_symmetry_4
    _geom_torsion
    _geom_torsion_publ_flag
    C5 O1 C1 C2 . . . . -7.5(2) ?
    C5 O1 C1 C17 . . . . 171.74(11) ?
    O1 C1 C2 C14 . . . . 172.34(13) ?
    C17 C1 C2 C14 . . . . -6.8(2) ?
    O1 C1 C2 C3 . . . . -8.5(2) ?
    C17 C1 C2 C3 . . . . 172.37(13) ?
    C1 C2 C3 C4 . . . . 18.08(19) ?
    C14 C2 C3 C4 . . . . -162.79(13) ?
    C1 C2 C3 C20 . . . . -108.08(16) ?
    C14 C2 C3 C20 . . . . 71.06(16) ?
    C2 C3 C4 C5 . . . . -13.38(18) ?
    C20 C3 C4 C5 . . . . 110.68(15) ?
    C2 C3 C4 C9 . . . . 168.47(12) ?
    C20 C3 C4 C9 . . . . -67.47(17) ?
    C9 C4 C5 O1 . . . . 177.63(12) ?
    C3 C4 C5 O1 . . . . -0.6(2) ?
    C9 C4 C5 C6 . . . . -1.5(2) ?
    C3 C4 C5 C6 . . . . -179.70(13) ?
    C1 O1 C5 C4 . . . . 12.10(19) ?
    C1 O1 C5 C6 . . . . -168.71(12) ?
    C4 C5 C6 C7 . . . . 2.7(2) ?
    O1 C5 C6 C7 . . . . -176.49(12) ?
    C5 C6 C7 C8 . . . . -0.3(2) ?
    C6 C7 C8 C13 . . . . 176.18(14) ?
    C6 C7 C8 C9 . . . . -3.0(2) ?
    C7 C8 C9 C10 . . . . -177.55(13) ?
    C13 C8 C9 C10 . . . . 3.2(2) ?
    C7 C8 C9 C4 . . . . 4.2(2) ?
    C13 C8 C9 C4 . . . . -175.03(13) ?
    C5 C4 C9 C10 . . . . 179.85(12) ?
    C3 C4 C9 C10 . . . . -2.0(2) ?
    C5 C4 C9 C8 . . . . -2.0(2) ?
    C3 C4 C9 C8 . . . . 176.22(12) ?
    C8 C9 C10 C11 . . . . -3.2(2) ?
    C4 C9 C10 C11 . . . . 175.03(14) ?
    C9 C10 C11 C12 . . . . 0.2(2) ?
    C10 C11 C12 C13 . . . . 2.7(2) ?
    C11 C12 C13 C8 . . . . -2.6(2) ?
    C7 C8 C13 C12 . . . . -179.56(14) ?
    C9 C8 C13 C12 . . . . -0.4(2) ?
    C1 C2 C14 O2 . . . . -176.29(15) ?
    C3 C2 C14 O2 . . . . 4.5(2) ?
    C1 C2 C14 C15 . . . . 0.6(2) ?
    C3 C2 C14 C15 . . . . -178.59(14) ?
    O2 C14 C15 C16 . . . . -152.27(17) ?
    C2 C14 C15 C16 . . . . 30.9(2) ?
    C14 C15 C16 C19 . . . . -172.21(15) ?
    C14 C15 C16 C18 . . . . 67.01(19) ?
    C14 C15 C16 C17 . . . . -53.1(2) ?
    C2 C1 C17 C16 . . . . -18.7(2) ?
    O1 C1 C17 C16 . . . . 162.09(12) ?
    C19 C16 C17 C1 . . . . 166.24(13) ?
    C18 C16 C17 C1 . . . . -73.32(17) ?
    C15 C16 C17 C1 . . . . 46.35(18) ?
    C2 C3 C20 C25 . . . . -111.05(15) ?
    C4 C3 C20 C25 . . . . 125.02(15) ?
    C2 C3 C20 C21 . . . . 66.04(17) ?
    C4 C3 C20 C21 . . . . -57.89(18) ?
    C26 O3 C21 C22 . . . . 4.4(2) ?
    C26 O3 C21 C20 . . . . -175.59(12) ?
    C25 C20 C21 O3 . . . . 177.57(12) ?
    C3 C20 C21 O3 . . . . 0.4(2) ?
    C25 C20 C21 C22 . . . . -2.4(2) ?
    C3 C20 C21 C22 . . . . -179.53(13) ?
    O3 C21 C22 C23 . . . . -178.35(14) ?
    C20 C21 C22 C23 . . . . 1.6(2) ?
    C21 C22 C23 C24 . . . . 0.4(2) ?
    C22 C23 C24 C25 . . . . -1.4(2) ?
    C21 C20 C25 C24 . . . . 1.3(2) ?
    C3 C20 C25 C24 . . . . 178.48(14) ?
    C23 C24 C25 C20 . . . . 0.6(2) ?
data_global
_journal_date_recd_electronic     2009-11-06
_journal_date_accepted     2009-12-04
_journal_name_full     'Acta Crystallographica, Section E'
_journal_year     2010
_journal_volume     66
_journal_issue      1
_journal_page_first     o119
_journal_page_last     o119
_journal_paper_category     QO
_journal_coeditor_code     NC2168
_publ_contact_author_name     'Li De-Ling'
_publ_contact_author_address
;
Department of Chemistry, Tangshan Normal College,
Tangshan 063000, People's Republic of China
;
_publ_contact_author_email     deling1@126.com
_publ_contact_author_fax     '86315 3306 273'
_publ_contact_author_phone     '86315 3306 273'
_publ_section_title
;\
12-(2-Methoxyphenyl)-9,9-dimethyl-9,10-dihydro-8<i>H</i>-\
benzo[<i>a</i>]xanthen-11(12<i>H</i>)-one
;
loop_
    _publ_author_name
    _publ_author_address
    'Li, De-Ling'
;
Department of Chemistry, Tangshan Normal College,
Tangshan 063000, People's Republic of China
;
    'Wang, Li-Hong'
;
Department of Chemistry, Tangshan Normal College,
Tangshan 063000, People's Republic of China
;
