# Supplementary material for: 12-(2-Methoxyphenyl)-9,9-dimethyl-8,9-dihydro-12H-benzo[a]xanthen-11(10H)-one
Source: Acta Crystallogr Sect E Struct Rep Online. 2009 Dec 12;66(Pt 1):o119. doi: 10.1107/S1600536809052210 (PMC2980265; doi:10.1107/S1600536809052210)
Supplement: Supplementary file 2 [file e-66-0o119-Isup2.hkl]

# 
# h,k,l, Fc-squared, Fo-squared, sigma(Fo-squared) and status flag 
# 
data_I
_shelx_title '  _r90618g' 
_shelx_refln_list_code          4 
_shelx_F_calc_maximum      153.46 
_exptl_crystal_F_000       816.00 
_reflns_d_resolution_high  0.8107 
 
loop_ 
 _symmetry_equiv_pos_as_xyz 
 'x, y, z' 
 '-x+1/2, y+1/2, -z+1/2' 
 '-x, -y, -z' 
 'x-1/2, -y-1/2, z-1/2' 
 
_cell_length_a     7.8454 
_cell_length_b    22.6702 
_cell_length_c    11.3100 
_cell_angle_alpha  90.000 
_cell_angle_beta   98.893 
_cell_angle_gamma  90.000 
 
_shelx_F_squared_multiplier     1.000 
 
loop_ 
 _refln_index_h 
 _refln_index_k 
 _refln_index_l 
 _refln_F_squared_calc 
 _refln_F_squared_meas 
 _refln_F_squared_sigma 
 _refln_observed_status 
   2   0   0      852.05      730.63     16.90 o 
   4   0   0      300.09      316.42     10.86 o 
   6   0   0       27.21       23.74      2.82 o 
   8   0   0      161.81      176.18     13.63 o 
   1   1   0    13915.43    17133.97    110.68 o 
   2   1   0     2442.49     2178.45     10.37 o 
   3   1   0     3830.51     3731.33     14.09 o 
   4   1   0       12.43       11.79      2.34 o 
   5   1   0        1.70        4.22      1.35 o 
   6   1   0      139.03      150.10      7.64 o 
   7   1   0       11.68       12.26      3.15 o 
   8   1   0       29.97       31.37      9.01 o 
   1   2   0     4034.15     3644.73     13.56 o 
   2   2   0     4334.64     3990.88     19.68 o 
   3   2   0     1828.31     1861.89     23.66 o 
   4   2   0     1277.66     1413.21     15.23 o 
   5   2   0      189.94      195.11      4.32 o 
   6   2   0      796.09      786.96     10.24 o 
   7   2   0       22.35       21.70      3.70 o 
   8   2   0        7.38        5.12      1.73 o 
   1   3   0      134.02      112.68      2.36 o 
   2   3   0      988.63      892.95      5.17 o 
   3   3   0      434.43      454.30      5.96 o 
   4   3   0     1545.04     1674.39     17.31 o 
   5   3   0      137.87      132.48      3.04 o 
   6   3   0      179.99      187.80      4.03 o 
   7   3   0      123.09      124.00     13.36 o 
   8   3   0      150.13      154.59      8.83 o 
   0   4   0     1575.33     1412.30     12.22 o 
   1   4   0      203.76      193.11      2.62 o 
   2   4   0      136.33      132.36      2.18 o 
   3   4   0      223.09      217.81      3.66 o 
   4   4   0      112.89      105.30      3.76 o 
   5   4   0      156.40      157.30      3.19 o 
   6   4   0      144.20      132.90      4.12 o 
   7   4   0      480.98      479.22     29.98 o 
   8   4   0       27.14       24.89      7.42 o 
   1   5   0     2299.94     1947.74     19.72 o 
   2   5   0      678.19      635.56      9.84 o 
   3   5   0       35.49       31.40      2.97 o 
   4   5   0       86.86       82.16      3.86 o 
   5   5   0        1.90        4.69      1.04 o 
   6   5   0     1640.25     1620.36     20.72 o 
   7   5   0      724.49      699.96     16.09 o 
   8   5   0       59.56       42.01     12.84 o 
   1   6   0     9315.77     8902.21    167.46 o 
   2   6   0      164.07      160.35      6.14 o 
   3   6   0       71.34       62.15      2.92 o 
   4   6   0      447.85      488.33      7.91 o 
   5   6   0        5.74        4.39      1.36 o 
   6   6   0      721.08      773.39     15.27 o 
   7   6   0      224.39      220.96      9.85 o 
   8   6   0       35.17       18.61      6.87 o 
   1   7   0     2961.53     2617.97     23.32 o 
   2   7   0      179.13      162.13      5.53 o 
   3   7   0     3135.41     3351.03     42.44 o 
   4   7   0        0.19        1.72      1.24 o 
   5   7   0      936.73      985.09     17.55 o 
   6   7   0      109.99       88.54      9.07 o 
   7   7   0      490.04      459.48     10.67 o 
   8   7   0       39.64       27.37     12.72 o 
   0   8   0        0.02        2.69      1.46 o 
   1   8   0     5084.00     4777.51     19.97 o 
   2   8   0     3310.77     3408.43     38.19 o 
   3   8   0      476.74      543.76      6.90 o 
   4   8   0      281.08      244.87      5.02 o 
   5   8   0       25.06       28.17      4.23 o 
   6   8   0       66.25       66.12     11.12 o 
   7   8   0      290.03      294.48     35.73 o 
   8   8   0       30.84       28.91      9.35 o 
   9   8   0       82.10       58.60     33.50 o 
   1   9   0     1091.28     1104.20     12.15 o 
   2   9   0     4870.04     5019.85    126.77 o 
   3   9   0      334.17      330.58      6.03 o 
   4   9   0       97.53       89.95      3.75 o 
   5   9   0        0.30        1.30      1.59 o 
   6   9   0       74.11       74.18      9.13 o 
   7   9   0       40.45       37.60      7.32 o 
   8   9   0        0.61        8.24      6.68 o 
   9   9   0       73.37       59.84     26.86 o 
   0  10   0      477.51      463.62     10.01 o 
   1  10   0     1272.73     1394.11     13.77 o 
   2  10   0      392.91      392.23      6.27 o 
   3  10   0      159.14      151.93      3.35 o 
   4  10   0       10.13       15.88      2.18 o 
   5  10   0        0.07        0.27      3.00 o 
   6  10   0      240.91      236.33      9.13 o 
   7  10   0       34.82       40.64      9.21 o 
   8  10   0       23.87        4.29      7.42 o 
   1  11   0     4546.83     4622.78     73.07 o 
   2  11   0       10.56        3.43      1.57 o 
   3  11   0        1.55        0.53      0.65 o 
   4  11   0       83.88       75.28      4.23 o 
   5  11   0      185.93      188.10      5.79 o 
   6  11   0      132.56      127.17      7.84 o 
   7  11   0        8.98        9.10      5.12 o 
   8  11   0       44.46       37.94     10.25 o 
   0  12   0     1317.72     1361.79     21.24 o 
   1  12   0     2117.68     2019.65     20.23 o 
   2  12   0     3652.62     3783.71    102.96 o 
   3  12   0       17.96       15.71      1.77 o 
   4  12   0      849.44      803.49     16.43 o 
   5  12   0      417.13      401.45      9.13 o 
   6  12   0      265.59      270.78     11.17 o 
   7  12   0       51.40       39.83     10.47 o 
   8  12   0       10.01        4.32      4.60 o 
   1  13   0      277.52      268.57      5.37 o 
   2  13   0      176.51      189.94      6.36 o 
   3  13   0        7.46        6.87      1.99 o 
   4  13   0      621.10      625.79      9.25 o 
   5  13   0     2365.43     2470.45    130.91 o 
   6  13   0        9.60       10.40      4.39 o 
   7  13   0        0.17        1.80      3.83 o 
   8  13   0        1.61        1.91      2.66 o 
   0  14   0      122.54      125.98      4.99 o 
   1  14   0      239.03      252.74      4.41 o 
   2  14   0     2014.98     2088.49     27.42 o 
   3  14   0      218.39      208.66      6.72 o 
   4  14   0      361.43      338.17     22.71 o 
   5  14   0     1517.47     1503.14     34.41 o 
   6  14   0        1.90        3.28      3.21 o 
   7  14   0      145.98      148.94     12.66 o 
   8  14   0       23.89       28.05      9.55 o 
   1  15   0        2.87        1.96      1.48 o 
   2  15   0      670.19      647.51     10.01 o 
   3  15   0       57.64       49.40      7.15 o 
   4  15   0      742.03      812.61     16.79 o 
   5  15   0        6.76       -4.75      8.66 o 
   6  15   0       15.49        4.42      6.90 o 
   7  15   0       19.10       19.25      5.05 o 
   8  15   0      136.15      149.16     25.36 o 
   0  16   0        1.68        6.25      3.43 o 
   1  16   0       94.39       90.75      4.87 o 
   2  16   0      629.72      610.86     12.47 o 
   3  16   0        5.84        4.41      2.17 o 
   4  16   0        8.27        6.47      7.71 o 
   5  16   0       75.75       48.10     10.19 o 
   6  16   0      126.69      132.26     15.50 o 
   7  16   0      174.41      227.56     12.43 o 
   1  17   0      721.73      750.78     16.68 o 
   2  17   0     1567.53     1621.11     52.09 o 
   3  17   0       32.54       30.26      5.59 o 
   4  17   0       63.37       68.59     15.23 o 
   5  17   0       20.51       14.64      5.57 o 
   6  17   0       21.93       22.53      9.11 o 
   7  17   0       34.81       28.06     10.10 o 
   0  18   0       80.57       89.11      7.17 o 
   1  18   0      842.61      848.39     15.44 o 
   2  18   0     3439.05     3731.91     25.39 o 
   3  18   0        2.91        4.69      2.33 o 
   4  18   0        1.94        1.15      3.19 o 
   5  18   0       71.50       56.53     18.40 o 
   6  18   0        1.97        4.42      3.29 o 
   7  18   0        2.81        1.92      4.82 o 
   1  19   0     1973.19     2040.86     33.83 o 
   2  19   0      229.09      237.71      7.88 o 
   3  19   0      164.20      161.77     10.70 o 
   4  19   0       18.60       13.03      5.28 o 
   5  19   0       25.58       25.51      6.38 o 
   6  19   0       67.12       57.60     17.12 o 
   7  19   0       21.61       12.57      9.47 o 
   0  20   0        0.01        4.16      3.93 o 
   1  20   0       60.14       60.23      5.17 o 
   2  20   0      303.83      282.71     14.38 o 
   3  20   0       30.47       35.58      6.92 o 
   4  20   0       52.25       42.55     15.74 o 
   5  20   0       26.64       26.91      8.31 o 
   6  20   0        1.59        2.04      3.69 o 
   1  21   0       17.00       14.10      2.76 o 
   2  21   0      159.07      129.86     10.28 o 
   3  21   0      373.11      357.28     14.16 o 
   4  21   0        5.76        7.42      3.73 o 
   5  21   0        0.08        2.35      4.92 o 
   6  21   0       76.04       71.12     16.84 o 
   0  22   0       12.15       16.51      5.19 o 
   1  22   0       22.81       21.24      4.37 o 
   2  22   0       42.79       43.05      7.25 o 
   3  22   0       66.97       59.57     14.24 o 
   4  22   0       62.44       46.40     15.14 o 
   5  22   0      136.24      162.51     20.58 o 
   1  23   0       20.98       16.40      4.53 o 
   2  23   0        3.91        2.67      2.88 o 
   3  23   0       19.15       19.11      6.25 o 
   4  23   0        0.02        0.97      3.46 o 
   5  23   0        8.18        8.81      4.80 o 
   0  24   0      131.08      127.16     23.09 o 
   1  24   0       55.21       49.64     10.69 o 
   2  24   0      234.23      252.97     10.73 o 
   3  24   0      113.15       92.22     23.55 o 
   4  24   0       17.51       22.81     12.25 o 
   1  25   0       87.19       81.32      7.29 o 
   2  25   0      109.76      105.60     13.97 o 
   3  25   0      262.99      318.15     44.36 o 
   4  25   0       76.62       60.71     25.73 o 
   0  26   0       30.37       47.17     18.78 o 
   1  26   0        7.02        5.30      1.92 o 
   2  26   0        1.69        4.06      2.88 o 
   3  26   0      194.61      240.46     18.68 o 
   1  27   0      124.77      156.39     15.93 o 
   2  27   0       20.11       15.08      7.34 o 
  -9   0   1      167.71      183.82     11.46 o 
  -7   0   1       78.45       68.72     21.10 o 
  -5   0   1       21.71       21.20      3.28 o 
  -3   0   1        0.44        0.82      0.83 o 
  -1   0   1     4822.15     4361.80     35.79 o 
   1   0   1      797.75      702.96     21.65 o 
   3   0   1     2532.97     2587.73     32.96 o 
   5   0   1     1020.19     1057.09     16.25 o 
   7   0   1      148.32      106.67     17.40 o 
  -9   1   1       31.55       29.01      8.63 o 
  -8   1   1       18.60       20.33      7.30 o 
  -7   1   1      576.88      583.63     16.22 o 
  -6   1   1      193.89      198.19      4.76 o 
  -5   1   1       26.72       34.90      3.00 o 
  -4   1   1      302.22      334.70      4.26 o 
  -3   1   1       16.46       16.71      1.46 o 
  -2   1   1        1.65        1.73      0.41 o 
  -1   1   1     4737.09     4523.10     15.94 o 
   0   1   1     1546.49     1328.78      6.44 o 
   1   1   1     4627.53     4117.55     19.23 o 
   2   1   1        7.09       10.04      1.69 o 
   3   1   1      161.38      143.89      3.24 o 
   4   1   1     2510.50     2882.84     39.36 o 
   5   1   1       13.29       14.51      2.19 o 
   6   1   1        6.47        8.96      1.49 o 
   7   1   1       51.92       33.95      5.71 o 
  -9   2   1        0.17        2.32      1.96 o 
  -8   2   1       39.91       43.79      7.59 o 
  -7   2   1      425.74      427.28     10.80 o 
  -6   2   1     1095.65     1125.03     12.77 o 
  -5   2   1        1.54        3.17      0.89 o 
  -4   2   1      330.20      340.76      6.41 o 
  -3   2   1     1920.41     1843.95     16.64 o 
  -2   2   1      163.62      146.13      2.47 o 
  -1   2   1      533.99      439.15      5.70 o 
   0   2   1     4604.49     4440.69     17.38 o 
   1   2   1        2.14        4.30      0.97 o 
   2   2   1     1346.92     1255.10     11.04 o 
   3   2   1        0.92        1.59      0.56 o 
   4   2   1       35.58       38.97      2.99 o 
   5   2   1      135.65      132.77      3.44 o 
   6   2   1      111.29      104.38      3.90 o 
   7   2   1      981.03     1010.01     24.33 o 
  -9   3   1      110.60       92.44     37.09 o 
  -8   3   1       58.37       65.03     13.34 o 
  -7   3   1       21.58       24.48      4.99 o 
  -6   3   1        7.65        6.85      1.86 o 
  -5   3   1        6.04       11.62      1.40 o 
  -4   3   1      194.07      232.83      3.59 o 
  -3   3   1      727.89      770.87     13.24 o 
  -2   3   1     2942.95     2718.97     18.83 o 
  -1   3   1     4142.23     3775.47     28.43 o 
   0   3   1      507.84      428.46      5.18 o 
   1   3   1      186.75      140.88      4.01 o 
   2   3   1       35.74       28.78      1.94 o 
   3   3   1       62.52       59.60      2.85 o 
   4   3   1      777.55      831.19     11.54 o 
   5   3   1      220.40      220.94      6.20 o 
   6   3   1      127.58      130.74     10.40 o 
   7   3   1        2.82        3.55      2.08 o 
   8   3   1        1.21        5.80      4.87 o 
  -9   4   1       12.50       15.14      9.28 o 
  -8   4   1      229.22      225.81     14.51 o 
  -7   4   1      736.64      717.79     16.57 o 
  -6   4   1      766.64      772.84     11.87 o 
  -5   4   1      273.28      293.63      3.51 o 
  -4   4   1     2542.51     2801.64     19.53 o 
  -3   4   1      110.08       97.93      1.58 o 
  -2   4   1      535.24      454.48      4.96 o 
  -1   4   1      698.25      628.47      6.27 o 
   0   4   1     2567.97     2239.67     16.09 o 
   1   4   1     1696.04     1469.67     36.66 o 
   2   4   1      718.84      671.32     15.22 o 
   3   4   1       11.72        8.91      1.49 o 
   4   4   1        5.49        9.81      1.36 o 
   5   4   1       19.96       20.25      3.40 o 
   6   4   1      662.50      682.00     11.73 o 
   7   4   1       71.13       87.86      9.51 o 
   8   4   1       13.05        1.99      3.42 o 
  -8   5   1      135.06      121.02      7.09 o 
  -7   5   1      106.51      100.06     15.09 o 
  -6   5   1     1781.73     1848.08     38.05 o 
  -5   5   1        0.43        2.97      1.29 o 
  -4   5   1      379.80      383.26      5.16 o 
  -3   5   1       15.24        9.74      1.15 o 
  -2   5   1     1271.51     1275.77      6.64 o 
  -1   5   1     2625.21     2338.60      9.56 o 
   0   5   1     6549.90     6418.72     32.99 o 
   1   5   1     3968.53     3604.49     16.12 o 
   2   5   1     1654.54     1572.14     18.96 o 
   3   5   1       64.55       70.07      2.10 o 
   4   5   1      181.05      192.25      8.25 o 
   5   5   1      670.10      752.30     10.92 o 
   6   5   1      127.37      100.21      5.04 o 
   7   5   1       12.81       10.01      3.30 o 
   8   5   1       45.44       30.88     10.64 o 
  -8   6   1      825.81      850.25     40.02 o 
  -7   6   1      125.35      104.18     15.70 o 
  -6   6   1     1201.61     1184.93     17.28 o 
  -5   6   1       33.91       27.96      3.42 o 
  -4   6   1      775.45      729.93     10.75 o 
  -3   6   1     1263.59     1313.46     13.78 o 
  -2   6   1        1.13        1.48      0.63 o 
  -1   6   1     5876.09     5435.12     38.57 o 
   0   6   1     6170.19     5769.94     75.91 o 
   1   6   1      661.13      658.06      8.83 o 
   2   6   1       70.75       74.17      1.89 o 
   3   6   1     1786.27     1905.63     15.04 o 
   4   6   1      283.81      281.63      5.37 o 
   5   6   1      826.11      844.63     12.66 o 
   6   6   1        4.90        4.09      1.27 o 
   7   6   1        2.23        4.99      2.72 o 
   8   6   1       93.24       73.11     24.07 o 
  -8   7   1        3.16       24.12     23.02 o 
  -7   7   1       25.53       27.73      6.65 o 
  -6   7   1        4.36        5.88      1.55 o 
  -5   7   1       56.68       50.43      6.33 o 
  -4   7   1       55.33       61.98      3.38 o 
  -2   7   1       37.55       40.24      2.54 o 
  -1   7   1     2799.57     2577.01     18.92 o 
   0   7   1     1454.04     1362.53      7.96 o 
   2   7   1     3367.40     3501.30     18.73 o 
   3   7   1     1922.05     2138.04     16.89 o 
   4   7   1      617.01      685.28      7.32 o 
   5   7   1      384.36      394.13      7.03 o 
   6   7   1      168.98      207.63     17.12 o 
   7   7   1       47.02       40.69      9.88 o 
   8   7   1       96.34       85.47     21.36 o 
   9   7   1       21.01       25.98      9.68 o 
  -8   8   1       65.49       52.18     12.55 o 
  -7   8   1       76.41       78.08      5.87 o 
  -6   8   1     1243.73     1316.83     17.58 o 
  -5   8   1      140.90      131.26      8.99 o 
  -4   8   1       26.79       22.23      3.11 o 
  -3   8   1     2571.28     2604.93     67.11 o 
  -2   8   1      131.95      148.67      2.57 o 
  -1   8   1     1941.63     1751.31     39.34 o 
   0   8   1     2512.11     2349.42     21.43 o 
   1   8   1       80.37       67.00      2.33 o 
   2   8   1      191.22      196.24      3.47 o 
   3   8   1       75.50       67.71      4.56 o 
   4   8   1        3.95        1.99      0.75 o 
   5   8   1      279.76      285.84      5.83 o 
   6   8   1     1572.88     1491.17     27.13 o 
   7   8   1       52.82       51.94      7.83 o 
   8   8   1       51.72       26.75      9.18 o 
   9   8   1       62.08       54.06     17.17 o 
  -9   9   1       82.69       64.10     34.63 o 
  -8   9   1       96.78       74.07     20.15 o 
  -7   9   1       15.37        8.87      3.19 o 
  -6   9   1        0.07        3.36      1.98 o 
  -5   9   1      449.08      436.93     10.12 o 
  -4   9   1      463.05      445.20      9.18 o 
  -3   9   1       65.65       57.35      4.67 o 
  -2   9   1      183.23      161.37      3.08 o 
  -1   9   1      191.16      162.48      5.71 o 
   0   9   1       64.05       67.03      2.67 o 
   1   9   1     2847.70     2757.07     16.09 o 
   2   9   1       30.12       28.30      3.84 o 
   3   9   1      382.11      348.96      6.51 o 
   4   9   1      758.13      771.12      8.58 o 
   5   9   1      820.63      797.09     12.75 o 
   6   9   1      146.92      165.07      7.50 o 
   7   9   1       75.91       81.94     20.10 o 
   8   9   1       30.40       26.59     13.36 o 
  -9  10   1       66.57       51.12     21.41 o 
  -8  10   1      203.83      197.86     54.32 o 
  -7  10   1        0.00        6.05      2.85 o 
  -6  10   1        0.41        2.40      2.48 o 
  -5  10   1      356.77      370.52      9.07 o 
  -4  10   1      236.30      250.58      5.58 o 
  -3  10   1       58.14       58.87      2.82 o 
  -2  10   1      397.55      424.59     10.80 o 
  -1  10   1     2528.87     2472.56     23.42 o 
   0  10   1      162.17      159.42      6.65 o 
   1  10   1      366.94      408.33      7.94 o 
   2  10   1       49.17       57.24      3.93 o 
   3  10   1       48.36       47.07      3.27 o 
   4  10   1       12.99       15.92      1.85 o 
   5  10   1       44.31       62.13     10.37 o 
   6  10   1        2.15        5.14      3.36 o 
   7  10   1       69.51       56.39     12.90 o 
   8  10   1       32.45       40.93     12.36 o 
  -8  11   1       92.70       73.60     24.41 o 
  -7  11   1        8.10        6.17      2.41 o 
  -6  11   1      332.88      303.23     11.13 o 
  -5  11   1      291.31      304.33     11.34 o 
  -4  11   1        7.60       10.19      2.16 o 
  -3  11   1        0.05        0.42      1.21 o 
  -2  11   1      222.19      201.44      4.90 o 
  -1  11   1     1855.12     1974.37     18.17 o 
   0  11   1      533.80      590.80     13.51 o 
   1  11   1     1339.75     1468.77     15.87 o 
   2  11   1      419.70      455.03      7.41 o 
   3  11   1      764.97      775.96     10.44 o 
   4  11   1        0.47        2.98      1.72 o 
   5  11   1       55.45       44.58      8.59 o 
   6  11   1        1.17        2.48      3.89 o 
   7  11   1       85.84       76.01     20.40 o 
   8  11   1        6.15        8.87      4.14 o 
  -8  12   1      111.09      107.42     34.71 o 
  -7  12   1        1.61        4.38      3.00 o 
  -6  12   1       71.10       58.41      6.86 o 
  -5  12   1       79.30       69.05      9.01 o 
  -4  12   1      216.52      205.51      7.41 o 
  -3  12   1       27.83       29.66      4.13 o 
  -2  12   1     1568.29     1652.89     17.88 o 
  -1  12   1      173.95      151.37      3.87 o 
   0  12   1       28.13       28.15      5.06 o 
   1  12   1     1317.00     1241.96     17.35 o 
   2  12   1       99.55      106.34      4.37 o 
   3  12   1     1007.50     1072.52     21.20 o 
   4  12   1       75.99       74.31      6.98 o 
   5  12   1       90.55       97.74     17.53 o 
   6  12   1      205.08      220.16     10.56 o 
   7  12   1       19.32       10.02      5.31 o 
   8  12   1        1.84        5.19      3.57 o 
  -8  13   1        0.00       -1.86      3.51 o 
  -7  13   1       31.88       29.10      8.69 o 
  -6  13   1       15.71       30.61      8.57 o 
  -5  13   1      277.35      272.69     12.71 o 
  -4  13   1      414.39      383.61     10.41 o 
  -3  13   1       74.07       69.62      4.69 o 
  -2  13   1      784.98      810.76     10.19 o 
  -1  13   1      142.95      146.26      4.88 o 
   0  13   1        7.75        6.32      1.65 o 
   1  13   1      169.52      124.89      8.00 o 
   2  13   1      719.97      721.08      9.41 o 
   3  13   1      312.54      304.51      6.33 o 
   4  13   1      292.41      279.15      6.01 o 
   5  13   1      498.29      532.73     14.85 o 
   6  13   1        6.53        5.59      3.02 o 
   7  13   1        0.22       -1.01      3.77 o 
   8  13   1      138.52      158.21     16.60 o 
  -8  14   1       28.59       19.10      9.97 o 
  -7  14   1       51.79       31.97      9.36 o 
  -6  14   1      337.17      308.84     11.35 o 
  -5  14   1        3.20        6.23      2.97 o 
  -4  14   1       34.43       39.34      9.30 o 
  -3  14   1      118.02      120.77      5.76 o 
  -2  14   1      416.31      394.83     11.51 o 
  -1  14   1       44.57       48.15      2.88 o 
   0  14   1      356.94      344.22      6.52 o 
   1  14   1      300.74      250.23      4.19 o 
   2  14   1       17.16       13.81      2.21 o 
   3  14   1       62.00       69.35      9.08 o 
   4  14   1      603.99      592.40     12.41 o 
   5  14   1      116.73      102.93     18.31 o 
   6  14   1      248.41      223.81     12.97 o 
   7  14   1       62.05       55.20     16.41 o 
   8  14   1        8.40        4.00      2.38 o 
  -8  15   1        8.86       12.58      5.51 o 
  -7  15   1        7.96        8.54      4.15 o 
  -6  15   1       18.48        8.71      4.32 o 
  -5  15   1      586.20      516.57     15.33 o 
  -4  15   1      206.27      211.60      7.42 o 
  -3  15   1      347.60      365.37      8.97 o 
  -2  15   1       73.85       71.92      6.39 o 
  -1  15   1        0.67        5.25      1.66 o 
   0  15   1       16.77       16.09      2.41 o 
   1  15   1        3.70        5.48      1.53 o 
   2  15   1        7.30        4.32      1.61 o 
   3  15   1       10.60       14.09      3.43 o 
   4  15   1       82.40       87.24     11.09 o 
   5  15   1       12.73        4.75      3.40 o 
   6  15   1       40.32       41.70      8.50 o 
   7  15   1        7.08        9.68      8.34 o 
  -7  16   1       40.69       45.67     13.43 o 
  -6  16   1       15.45       13.01      9.37 o 
  -5  16   1      578.01      513.87     14.03 o 
  -4  16   1      106.91      117.11     12.04 o 
  -3  16   1       24.88       23.89      4.50 o 
  -2  16   1     1350.76     1424.62     15.75 o 
  -1  16   1       28.82       30.03      4.44 o 
   0  16   1        0.27        1.72      1.51 o 
   1  16   1        1.15        2.14      1.53 o 
   2  16   1      941.00      970.18     25.53 o 
   3  16   1        3.70        3.12      2.12 o 
   4  16   1        0.00        2.88      3.79 o 
   5  16   1        3.99        5.00      2.75 o 
   6  16   1       48.93       45.49     14.55 o 
   7  16   1       55.30       42.62     17.34 o 
  -7  17   1       39.00       37.96     10.65 o 
  -6  17   1        4.44        3.86      3.04 o 
  -5  17   1       34.51       34.40      9.12 o 
  -4  17   1      345.81      321.11     17.71 o 
  -3  17   1      135.08      121.93      5.22 o 
  -2  17   1     1311.32     1305.96     23.57 o 
  -1  17   1      722.28      655.91     10.79 o 
   0  17   1      175.72      161.23      6.79 o 
   1  17   1      329.26      336.11      6.58 o 
   2  17   1      452.16      478.25     11.74 o 
   3  17   1       77.74       72.96     12.04 o 
   4  17   1      210.75      222.01      9.47 o 
   5  17   1       29.19       20.35      6.15 o 
   6  17   1       20.70       18.95      9.33 o 
   7  17   1        1.38        4.37      3.44 o 
  -7  18   1        4.91        7.31      5.05 o 
  -6  18   1        0.43        5.05      4.36 o 
  -5  18   1        2.37        1.86      2.99 o 
  -4  18   1      330.10      323.47     14.33 o 
  -3  18   1      248.78      239.69      7.46 o 
  -2  18   1       23.90       15.74      3.81 o 
  -1  18   1     1210.07     1208.55     16.57 o 
   0  18   1      199.60      188.93      5.33 o 
   1  18   1      437.81      477.22     11.86 o 
   2  18   1      146.32      156.89      5.41 o 
   3  18   1      326.82      332.57      8.61 o 
   4  18   1       37.45       27.30     10.57 o 
   5  18   1        5.13        4.74      3.12 o 
   6  18   1      206.84      223.57     21.45 o 
   7  18   1        2.62        4.22      2.38 o 
  -7  19   1       21.11       24.70     10.52 o 
  -6  19   1        0.05       -1.18      4.39 o 
  -5  19   1      109.90      129.52     17.76 o 
  -4  19   1       17.97       23.06      7.58 o 
  -3  19   1      560.12      572.16     34.44 o 
  -2  19   1      792.01      786.68     25.41 o 
  -1  19   1      875.16      949.04     13.43 o 
   0  19   1        0.08        0.16      1.38 o 
   1  19   1      183.03      194.17      8.93 o 
   2  19   1        5.56       -0.30      2.84 o 
   3  19   1       45.24       30.14      6.71 o 
   4  19   1        0.01        4.20      2.65 o 
   5  19   1      184.36      172.73     11.36 o 
   6  19   1        6.39        4.17      5.36 o 
  -6  20   1       23.75       19.11      6.44 o 
  -5  20   1        9.96        3.05      2.93 o 
  -4  20   1        0.02        6.25      2.99 o 
  -3  20   1      444.00      500.59     11.71 o 
  -2  20   1      411.41      397.27     17.93 o 
  -1  20   1      832.60      888.70     16.92 o 
   0  20   1      378.34      405.74     12.24 o 
   1  20   1      143.52      145.81      4.32 o 
   2  20   1       83.03       61.85     13.63 o 
   3  20   1        3.22        2.16      2.15 o 
   4  20   1        0.85        2.50      2.77 o 
   5  20   1       95.00       87.72     16.01 o 
   6  20   1       45.47       36.44      9.57 o 
  -6  21   1        3.55       -1.07      4.91 o 
  -5  21   1        1.16        3.19      4.23 o 
  -4  21   1       34.38       43.45      9.06 o 
  -3  21   1      150.63      141.57      9.64 o 
  -2  21   1       78.10       70.12     10.02 o 
  -1  21   1       35.65       34.16      5.45 o 
   0  21   1       90.25      105.53      4.58 o 
   1  21   1       85.70       69.56      9.65 o 
   2  21   1        8.71        5.30      2.21 o 
   3  21   1      123.16      104.80      6.99 o 
   4  21   1       92.79       61.95     13.86 o 
   5  21   1        0.15        8.87      4.49 o 
   6  21   1        6.24        0.76      4.15 o 
  -5  22   1       36.87       37.98     10.73 o 
  -4  22   1        7.77        9.12      5.34 o 
  -3  22   1       25.89       29.11      7.79 o 
  -2  22   1      270.45      267.95      8.48 o 
  -1  22   1       31.95       29.03      7.82 o 
   0  22   1       37.42       34.01      5.30 o 
   1  22   1      359.85      380.07     13.12 o 
   2  22   1       79.78       71.81     14.48 o 
   3  22   1       67.36       52.37     12.40 o 
   4  22   1      100.94      114.53     31.00 o 
   5  22   1        5.98        6.98      3.83 o 
  -5  23   1       17.89       38.59     10.36 o 
  -4  23   1       67.51       65.76     13.67 o 
  -3  23   1       58.00       57.21     11.37 o 
  -2  23   1       23.29       21.58      5.20 o 
  -1  23   1        1.67        1.02      1.97 o 
   0  23   1       17.32       12.43      2.87 o 
   1  23   1        5.69        3.05      3.23 o 
   2  23   1      252.48      278.74     19.44 o 
   3  23   1       17.11       13.88      4.13 o 
   4  23   1       28.07       30.97     10.84 o 
   5  23   1        1.51       -1.65      3.04 o 
  -4  24   1        9.20       10.06      5.10 o 
  -3  24   1       17.62       11.80      3.96 o 
  -2  24   1       24.09       20.60      5.73 o 
  -1  24   1        2.27        5.61      2.20 o 
   0  24   1       15.91       17.52      3.86 o 
   1  24   1       12.41       11.60      4.28 o 
   2  24   1        0.02        3.86      3.10 o 
   3  24   1      259.42      276.06     41.72 o 
   4  24   1      162.13      217.17     47.94 o 
  -4  25   1        0.95        3.84      4.62 o 
  -3  25   1       80.77       38.38     14.39 o 
  -2  25   1       26.23       20.32      7.62 o 
  -1  25   1      136.47      166.73      8.60 o 
   0  25   1       79.48       88.45      7.48 o 
   1  25   1       77.97       91.72     10.12 o 
   2  25   1       42.68       28.19      6.29 o 
   3  25   1       38.35       30.63     10.99 o 
   4  25   1       12.86        9.81      4.20 o 
  -3  26   1       63.68       49.39     19.43 o 
  -2  26   1        0.31        4.83      3.90 o 
  -1  26   1       19.35       15.32      5.51 o 
   0  26   1       46.19       40.94     13.50 o 
   1  26   1        8.95        5.78      1.97 o 
   2  26   1        0.01        2.80      2.17 o 
   3  26   1      104.16       93.29      9.15 o 
  -2  27   1        2.78        2.38      3.01 o 
  -1  27   1      111.63      127.21     14.35 o 
   0  27   1      113.56      103.87     22.91 o 
   1  27   1       59.87       55.83     16.91 o 
   2  27   1        6.39        5.89      3.75 o 
  -8   0   2        5.31        6.75      5.67 o 
  -6   0   2      729.37      774.71     14.76 o 
  -4   0   2     1353.82     1442.46     15.71 o 
  -2   0   2       92.24       86.00      2.45 o 
   0   0   2     2188.88     2061.88     18.07 o 
   2   0   2     3223.27     2920.14     20.04 o 
   4   0   2      947.87      954.03     16.18 o 
   6   0   2      219.65      210.55     12.71 o 
  -9   1   2        3.51        4.28      3.11 o 
  -8   1   2      214.12      233.05     15.92 o 
  -7   1   2      729.13      790.01     21.44 o 
  -6   1   2       59.82       53.60      5.89 o 
  -5   1   2        0.61        0.99      0.70 o 
  -4   1   2       67.03       52.18      3.06 o 
  -3   1   2      190.62      174.49      2.39 o 
  -2   1   2     4380.89     4103.32     15.25 o 
  -1   1   2     2664.33     2370.68      8.40 o 
   0   1   2     5017.42     4663.20     19.73 o 
   1   1   2       76.94       69.84      2.24 o 
   2   1   2        0.04        1.63      1.55 o 
   3   1   2      229.62      230.78      4.41 o 
   4   1   2      112.28      135.98      3.53 o 
   5   1   2       67.43       75.20      5.78 o 
   6   1   2      304.01      301.17      8.38 o 
   7   1   2       10.64        5.91      2.52 o 
  -9   2   2        0.34        3.67      2.01 o 
  -8   2   2        0.34        2.32      1.44 o 
  -7   2   2      143.74      155.23      8.56 o 
  -6   2   2      344.57      322.26      8.16 o 
  -5   2   2       72.52       58.79      4.98 o 
  -4   2   2     1283.40     1379.41     11.67 o 
  -3   2   2      777.96      710.27      6.47 o 
  -2   2   2       77.25       65.28      1.24 o 
  -1   2   2     9507.39     9439.16     31.95 o 
   0   2   2      367.49      302.70      3.37 o 
   1   2   2     1315.42     1209.52      8.85 o 
   2   2   2      600.99      542.66      8.73 o 
   3   2   2        0.02        1.98      0.91 o 
   4   2   2        6.65        6.40      1.25 o 
   5   2   2      336.44      348.71     11.21 o 
   6   2   2      186.63      208.82      5.88 o 
   7   2   2        1.99        5.60      4.90 o 
   8   2   2       98.36       93.68     17.74 o 
  -9   3   2       12.72       10.06      4.43 o 
  -8   3   2        1.01        5.22      2.99 o 
  -7   3   2      336.84      328.29     11.94 o 
  -6   3   2      573.93      552.69      8.30 o 
  -5   3   2       29.61       26.91      3.23 o 
  -4   3   2      181.46      172.31      3.91 o 
  -3   3   2      615.02      603.37      6.99 o 
  -2   3   2      476.39      477.43      5.34 o 
  -1   3   2      227.37      207.80      4.87 o 
   0   3   2    14981.11    16359.23     44.32 o 
   1   3   2       66.33       51.34      2.78 o 
   2   3   2      655.90      664.13      9.49 o 
   3   3   2       11.12       17.01      2.32 o 
   4   3   2       52.41       63.85      2.87 o 
   5   3   2      463.25      458.72     10.47 o 
   6   3   2      169.99      177.67      9.33 o 
   7   3   2       64.90       45.70      9.76 o 
   8   3   2       32.36       26.24     14.03 o 
  -9   4   2        8.74       11.99      5.42 o 
  -8   4   2       91.96       75.22     17.08 o 
  -7   4   2      461.65      509.21     14.65 o 
  -6   4   2      357.88      329.74     13.96 o 
  -5   4   2      184.37      224.13      3.76 o 
  -4   4   2       38.94       49.85      2.47 o 
  -3   4   2      513.28      487.60      7.75 o 
  -2   4   2      110.21       94.97      1.60 o 
  -1   4   2     3919.66     3777.82     17.82 o 
   0   4   2      774.11      739.01      7.47 o 
   1   4   2     1047.81      988.84     10.59 o 
   2   4   2       73.70       57.57      2.12 o 
   3   4   2       95.57       79.69      2.43 o 
   4   4   2      217.66      251.28      5.23 o 
   5   4   2        0.12        2.80      1.19 o 
   6   4   2     1528.64     1552.26     21.76 o 
   7   4   2       20.26       12.56      6.50 o 
   8   4   2      116.86       87.25     24.21 o 
  -9   5   2       26.68       18.66      8.70 o 
  -8   5   2       19.67       16.48      3.72 o 
  -7   5   2      898.35      948.33     20.22 o 
  -6   5   2      153.59      166.34      6.41 o 
  -5   5   2        3.91        7.32      2.28 o 
  -4   5   2      860.40      860.54      8.28 o 
  -3   5   2      129.00      122.33      6.76 o 
  -2   5   2      235.68      230.15      3.57 o 
  -1   5   2      113.02       97.86      2.01 o 
   0   5   2      267.56      251.77      3.83 o 
   1   5   2      382.73      354.16      6.93 o 
   2   5   2      302.62      320.35      4.16 o 
   3   5   2        1.92        2.96      1.06 o 
   4   5   2      582.14      569.66      8.59 o 
   5   5   2       13.78       11.92      2.84 o 
   6   5   2      660.38      673.56     18.99 o 
   7   5   2      513.22      478.21     13.07 o 
   8   5   2       22.04       24.34      9.57 o 
  -9   6   2       16.31       17.32     10.56 o 
  -8   6   2       88.56       67.43     13.30 o 
  -7   6   2       14.87       23.82      4.40 o 
  -6   6   2      779.27      803.31     19.14 o 
  -5   6   2      124.72      109.58      4.56 o 
  -4   6   2        0.18        3.02      1.24 o 
  -3   6   2      224.56      231.81      8.56 o 
  -2   6   2       71.47       67.11      2.81 o 
  -1   6   2     2574.44     2313.25     22.10 o 
   0   6   2     1318.70     1229.84     11.24 o 
   1   6   2        0.32        1.48      1.15 o 
   2   6   2      159.30      141.43      2.68 o 
   3   6   2     1438.55     1552.79     13.06 o 
   4   6   2      884.71      948.77     11.67 o 
   5   6   2      143.32       96.88      8.65 o 
   6   6   2      336.02      312.50     11.91 o 
   7   6   2      784.56      790.70     13.93 o 
   8   6   2       99.48       76.52     17.18 o 
  -8   7   2        5.95        4.17      2.86 o 
  -7   7   2      832.98      851.11     33.53 o 
  -6   7   2      202.81      204.23      9.73 o 
  -5   7   2      104.16       90.97      3.85 o 
  -4   7   2      324.04      324.32      6.13 o 
  -3   7   2      174.90      160.36      3.04 o 
  -2   7   2      280.32      275.17      4.74 o 
  -1   7   2      888.11      894.53     16.05 o 
   0   7   2      305.65      289.57      4.50 o 
   1   7   2      725.39      762.98      9.21 o 
   2   7   2     2497.76     2584.64     26.06 o 
   3   7   2       43.97       44.92      3.28 o 
   4   7   2       97.87       99.40      4.57 o 
   5   7   2      755.68      731.91     12.40 o 
   6   7   2      249.08      248.45     13.77 o 
   7   7   2       20.74        6.66      4.72 o 
   8   7   2        4.60       -3.80      5.53 o 
  -8   8   2       19.76       20.13      5.97 o 
  -7   8   2       48.22       28.08      7.56 o 
  -6   8   2     1150.21     1157.97     16.20 o 
  -5   8   2      263.92      275.33      7.61 o 
  -4   8   2      137.42      136.67      6.59 o 
  -3   8   2        7.65        7.84      1.53 o 
  -2   8   2      600.77      622.85      7.21 o 
  -1   8   2       34.91       34.38      3.59 o 
   0   8   2       87.60       84.60      2.51 o 
   1   8   2       45.86       26.38      3.40 o 
   2   8   2     2547.83     2612.13     35.98 o 
   3   8   2       71.92       79.58      5.17 o 
   4   8   2      365.01      343.58      6.51 o 
   5   8   2      766.41      769.90     15.96 o 
   6   8   2      241.88      234.84     10.34 o 
   7   8   2        9.10        6.81      2.67 o 
   8   8   2        0.31        4.81      3.39 o 
  -8   9   2        2.80        9.47      5.37 o 
  -7   9   2        3.98        3.94      1.65 o 
  -6   9   2      291.89      298.18     11.77 o 
  -5   9   2        4.58        4.65      3.24 o 
  -4   9   2      125.01      113.53      5.13 o 
  -3   9   2        4.40        3.82      1.12 o 
  -2   9   2       31.50       27.92      1.55 o 
  -1   9   2     1026.66     1071.75     15.05 o 
   0   9   2      115.49      139.36      3.87 o 
   1   9   2     1092.68     1104.99     12.10 o 
   2   9   2     1926.67     2114.40     19.17 o 
   3   9   2     1156.04     1141.43     19.75 o 
   4   9   2     1012.81      997.39     15.65 o 
   5   9   2      266.48      277.08      9.19 o 
   6   9   2        0.44        3.55      2.90 o 
   7   9   2       24.69       22.52      5.76 o 
   8   9   2        0.11        2.96      2.90 o 
  -9  10   2        1.98        0.03      3.75 o 
  -8  10   2       72.53       44.93     17.96 o 
  -7  10   2       11.22       14.62      3.90 o 
  -6  10   2       77.53       79.16      9.02 o 
  -5  10   2       57.52       58.38      9.46 o 
  -4  10   2      194.29      196.74      5.38 o 
  -3  10   2        1.48        1.50      1.00 o 
  -2  10   2     1684.46     1726.18     18.43 o 
  -1  10   2       38.42       44.82      2.90 o 
   0  10   2     1473.19     1492.25     14.23 o 
   1  10   2     2427.83     2575.51     55.88 o 
   2  10   2       16.22       12.41      1.75 o 
   3  10   2        9.09        6.98      1.40 o 
   4  10   2      286.24      267.38      7.64 o 
   5  10   2      767.28      845.54     25.88 o 
   6  10   2      147.76      161.07     16.35 o 
   7  10   2       41.16       32.27      8.19 o 
   8  10   2        0.09        2.28      3.64 o 
  -8  11   2      272.19      287.22     14.83 o 
  -7  11   2       15.50       15.98      3.90 o 
  -6  11   2       31.86       26.76      4.26 o 
  -5  11   2      210.55      222.78      9.27 o 
  -4  11   2      210.31      200.13      4.71 o 
  -3  11   2      329.49      332.06      6.95 o 
  -2  11   2       24.97       24.43      2.55 o 
  -1  11   2        0.15        2.49      0.91 o 
   0  11   2      473.38      513.69      7.53 o 
   1  11   2       76.77       59.73      4.15 o 
   2  11   2       28.46       48.18      5.99 o 
   3  11   2      185.59      182.55      3.22 o 
   4  11   2       22.69       29.51      3.70 o 
   5  11   2        0.61        0.45      2.40 o 
   6  11   2       12.90        3.09      4.54 o 
   7  11   2        6.16        6.64      4.59 o 
   8  11   2       31.67       27.71     11.25 o 
  -8  12   2      130.60      114.31     35.90 o 
  -7  12   2       78.97       92.22     10.52 o 
  -6  12   2        6.79        6.83      2.40 o 
  -5  12   2       45.66       37.11      4.99 o 
  -4  12   2       12.16       18.44      3.76 o 
  -3  12   2       21.08       23.63      3.45 o 
  -2  12   2       41.05       53.68      2.84 o 
  -1  12   2      177.40      180.03      4.15 o 
   0  12   2      384.47      389.70      8.22 o 
   1  12   2     1489.36     1584.09     17.27 o 
   2  12   2     2171.94     2304.27     24.50 o 
   3  12   2      192.62      213.48     15.69 o 
   4  12   2      462.45      471.87     15.35 o 
   5  12   2      322.96      358.67     11.83 o 
   6  12   2       12.10       13.70      8.88 o 
   7  12   2       48.82       35.94     11.43 o 
   8  12   2       92.68       88.84      8.25 o 
  -8  13   2        7.10        9.03      4.85 o 
  -7  13   2       20.58       29.40      8.80 o 
  -6  13   2      322.38      322.84     18.81 o 
  -5  13   2      189.79      199.56      9.19 o 
  -4  13   2      295.39      305.53     11.75 o 
  -3  13   2      148.63      139.88      4.40 o 
  -2  13   2     1269.51     1240.83     14.96 o 
  -1  13   2      296.36      281.24      5.78 o 
   0  13   2        4.80        2.59      1.44 o 
   1  13   2      412.75      415.18      7.46 o 
   2  13   2        8.19        9.92      2.75 o 
   3  13   2       12.89       12.40      3.05 o 
   4  13   2      808.67      840.74     18.31 o 
   5  13   2       62.57       51.76     10.05 o 
   6  13   2      178.04      147.79     10.22 o 
   7  13   2        0.03        1.61      4.49 o 
   8  13   2       62.34       81.03     10.33 o 
  -8  14   2       65.77       60.24     29.06 o 
  -7  14   2        4.90        7.19      3.82 o 
  -6  14   2       22.12       30.45      5.23 o 
  -5  14   2     1443.29     1476.37     26.25 o 
  -4  14   2     1206.43     1187.19     27.33 o 
  -3  14   2      244.97      240.34      7.78 o 
  -2  14   2      616.44      592.95     10.17 o 
  -1  14   2        0.66        2.15      1.23 o 
   0  14   2      736.84      693.98     10.30 o 
   1  14   2      395.53      410.83      9.89 o 
   2  14   2       24.99       26.81      3.62 o 
   3  14   2      231.68      244.76      5.96 o 
   4  14   2      209.23      193.67      6.88 o 
   5  14   2      958.07      875.89     24.07 o 
   6  14   2       22.39       13.13      2.81 o 
   7  14   2       17.80       12.02      5.89 o 
  -8  15   2        6.09       10.79      5.72 o 
  -7  15   2        2.96        4.13      3.53 o 
  -6  15   2       53.94       47.66     10.78 o 
  -5  15   2      209.11      238.85      6.55 o 
  -4  15   2      288.18      280.14      9.53 o 
  -3  15   2        3.35        5.70      2.23 o 
  -2  15   2       14.93       17.30      3.36 o 
  -1  15   2      323.73      316.95      6.19 o 
   0  15   2       17.38       17.16      3.06 o 
   1  15   2       89.26       78.14      3.90 o 
   2  15   2      430.76      432.13     12.07 o 
   3  15   2       59.40       56.27      6.49 o 
   4  15   2       29.60       20.11      5.03 o 
   5  15   2       72.48       77.19     20.86 o 
   6  15   2       10.40        6.41      4.58 o 
   7  15   2        1.02        3.37      3.68 o 
  -7  16   2        3.88        3.56      3.86 o 
  -6  16   2      101.18      103.94     14.84 o 
  -5  16   2      329.76      303.88      8.47 o 
  -4  16   2      118.24       94.92      8.24 o 
  -3  16   2       57.64       53.16      7.53 o 
  -2  16   2        0.06       -1.16      2.29 o 
  -1  16   2        3.78        2.53      1.12 o 
   0  16   2       47.81       50.90      7.21 o 
   1  16   2       12.50       10.27      2.38 o 
   2  16   2      286.71      277.90      5.46 o 
   3  16   2       55.09       56.56     10.95 o 
   4  16   2      716.69      682.86     24.27 o 
   5  16   2        2.26        0.69      4.24 o 
   6  16   2       44.32       30.03     14.83 o 
   7  16   2       19.81       20.91      8.46 o 
  -7  17   2        2.42        5.86      2.73 o 
  -6  17   2       10.33        7.88      4.32 o 
  -5  17   2      306.31      303.38     10.43 o 
  -4  17   2        2.96        1.58      3.65 o 
  -3  17   2      289.83      292.79     10.96 o 
  -2  17   2       79.55       86.69      6.12 o 
  -1  17   2       17.52       16.99      2.63 o 
   0  17   2       32.26       34.34      5.59 o 
   1  17   2      728.03      696.02     11.09 o 
   2  17   2        0.26        4.04      2.06 o 
   3  17   2       11.06        5.43      2.39 o 
   4  17   2      346.13      329.63     11.80 o 
   5  17   2       11.77        6.55      5.31 o 
   6  17   2      122.72      129.22     15.36 o 
   7  17   2       20.82       20.44      8.47 o 
  -7  18   2       21.84       18.32      6.88 o 
  -6  18   2        0.27        1.47      3.42 o 
  -5  18   2        1.29       -1.14      2.88 o 
  -4  18   2       54.89       56.73     12.41 o 
  -3  18   2       73.35       70.53     12.54 o 
  -2  18   2       11.64        6.83      2.59 o 
  -1  18   2       13.42        8.83      1.61 o 
   0  18   2      276.52      274.81      6.64 o 
   1  18   2      783.88      733.52     10.92 o 
   2  18   2      517.28      578.49      9.21 o 
   3  18   2        3.30        6.20      2.15 o 
   4  18   2      194.14      176.86     13.36 o 
   5  18   2        0.90        3.35      2.89 o 
   6  18   2       74.01       57.02     17.49 o 
  -7  19   2       44.65       47.15     10.42 o 
  -6  19   2       32.46       29.29      5.75 o 
  -5  19   2      240.19      228.68     14.85 o 
  -4  19   2      154.69      163.15     12.73 o 
  -3  19   2       10.24        7.58      4.27 o 
  -2  19   2        6.04        3.05      2.10 o 
  -1  19   2       85.12       84.78      5.75 o 
   0  19   2      107.97      103.54      4.62 o 
   1  19   2      132.19      130.81      5.24 o 
   2  19   2      387.74      363.80     12.16 o 
   3  19   2        9.10        9.54      3.42 o 
   4  19   2       59.30       47.54      8.94 o 
   5  19   2       40.58       60.52     13.05 o 
   6  19   2        0.39        7.39      4.23 o 
  -6  20   2       13.31        9.19     10.28 o 
  -5  20   2       77.72      107.49     25.70 o 
  -4  20   2      286.94      302.26     10.59 o 
  -3  20   2       29.95       28.17      6.91 o 
  -2  20   2       11.01       11.90      2.60 o 
  -1  20   2       22.85       15.25      4.03 o 
   0  20   2      369.12      367.70     14.50 o 
   1  20   2       82.25      100.24      5.99 o 
   2  20   2      354.50      349.24     11.00 o 
   3  20   2        6.48        6.92      2.56 o 
   4  20   2       97.85       69.42     14.97 o 
   5  20   2       52.56       37.57      8.07 o 
   6  20   2        6.33       10.59      5.55 o 
  -6  21   2       11.89       16.46      8.04 o 
  -5  21   2       56.55       49.11     12.79 o 
  -4  21   2       10.27        8.61      3.39 o 
  -3  21   2        7.57       12.78      4.14 o 
  -2  21   2       92.55       93.83      8.84 o 
  -1  21   2      254.75      248.41      6.65 o 
   0  21   2      562.99      586.53     12.51 o 
   1  21   2        5.40        2.94      1.79 o 
   2  21   2        5.51        5.22      2.93 o 
   3  21   2       91.55       92.20     14.30 o 
   4  21   2       38.10       39.24      7.93 o 
   5  21   2      115.31       97.75     28.99 o 
  -5  22   2       37.52       25.32      7.95 o 
  -4  22   2       91.70       93.18     25.82 o 
  -3  22   2       78.51       96.84     10.14 o 
  -2  22   2      208.74      187.02     16.08 o 
  -1  22   2       90.39       83.40      9.43 o 
   0  22   2       60.28       48.12      7.84 o 
   1  22   2        3.82        2.38      1.79 o 
   2  22   2        6.73        8.90      2.99 o 
   3  22   2       22.15       17.95      4.36 o 
   4  22   2        0.22        5.60      3.76 o 
   5  22   2        0.91        8.18      3.88 o 
  -5  23   2       56.29       47.86     15.58 o 
  -4  23   2       23.21       18.05      5.87 o 
  -3  23   2        2.01        6.95      3.97 o 
  -2  23   2      271.15      258.82     22.99 o 
  -1  23   2        1.56        5.95      1.95 o 
   0  23   2       11.49        7.97      3.03 o 
   1  23   2       16.22       13.75      6.12 o 
   2  23   2       54.75       48.13     11.13 o 
   3  23   2       32.08       34.89      6.50 o 
   4  23   2        1.13        5.42      2.92 o 
   5  23   2      166.13      214.29     11.32 o 
  -4  24   2      240.96      275.30     44.00 o 
  -3  24   2        6.89       10.74      3.69 o 
  -2  24   2       40.95       30.08     10.12 o 
  -1  24   2       43.84       49.61     11.00 o 
   0  24   2        0.08        4.86      2.41 o 
   1  24   2       52.47       38.28     10.04 o 
   2  24   2        0.20        2.96      2.73 o 
   3  24   2       86.89       51.61     15.29 o 
   4  24   2        0.56        2.64      3.79 o 
  -4  25   2       41.93       23.80     11.97 o 
  -3  25   2      232.38      244.70     11.70 o 
  -2  25   2       58.58       44.34     17.59 o 
  -1  25   2       32.39       33.81      7.88 o 
   0  25   2       36.10       32.30      9.02 o 
   1  25   2       13.40       14.28      3.49 o 
   2  25   2        2.68        1.82      2.59 o 
   3  25   2        0.00        6.74      3.65 o 
  -3  26   2       35.41       36.18      9.04 o 
  -2  26   2       33.34       40.26     11.53 o 
  -1  26   2       37.06       26.91      8.64 o 
   0  26   2      216.03      255.13      9.57 o 
   1  26   2        1.77        4.92      3.23 o 
   2  26   2       12.88        7.91      4.34 o 
   3  26   2       39.80       51.71     11.10 o 
  -2  27   2       18.98       18.19      6.36 o 
  -1  27   2        0.99        4.15      2.53 o 
   0  27   2        5.76        0.49      4.87 o 
   1  27   2       83.18      100.55     23.74 o 
  -9   0   3       62.67       48.94     19.53 o 
  -7   0   3     1311.42     1417.93     43.21 o 
  -5   0   3     1011.50     1057.54     13.96 o 
  -3   0   3     2246.62     2411.53     28.93 o 
   1   0   3     6228.30     5471.67     45.53 o 
   3   0   3     5612.77     5998.28     86.05 o 
   5   0   3      412.56      413.86     22.41 o 
   7   0   3       28.94       33.43     11.71 o 
  -9   1   3       50.62       40.28      9.35 o 
  -8   1   3      180.09      196.36     25.72 o 
  -7   1   3        1.44        4.54      4.71 o 
  -6   1   3      200.94      201.25      5.18 o 
  -5   1   3        5.77        7.72      1.46 o 
  -4   1   3      311.91      312.52      4.55 o 
  -3   1   3       47.22       66.21      2.00 o 
  -2   1   3        5.68       11.17      1.07 o 
  -1   1   3    11367.67    11553.80     69.29 o 
   0   1   3    21685.70    24841.92     46.49 o 
   1   1   3       82.94       86.77      4.16 o 
   2   1   3     1175.98     1263.37     16.81 o 
   3   1   3       85.24      113.64      5.52 o 
   4   1   3       33.59       24.28      4.04 o 
   5   1   3       50.27       57.69      7.54 o 
   6   1   3        6.92        7.80      3.17 o 
   7   1   3      156.69      122.37     16.13 o 
  -9   2   3      106.34       80.55     22.10 o 
  -8   2   3        6.73       10.94      6.52 o 
  -7   2   3      900.17      891.16     21.01 o 
  -6   2   3        4.90        6.70      2.26 o 
  -5   2   3       40.46       48.02      2.98 o 
  -4   2   3      541.76      592.86      6.16 o 
  -3   2   3     1369.82     1381.37     10.06 o 
  -2   2   3     2349.32     2212.12     13.15 o 
  -1   2   3     8344.64     8092.42     34.91 o 
   0   2   3     1626.21     1487.98     42.33 o 
   1   2   3     7420.49     7181.22     43.01 o 
   2   2   3      214.45      187.75      8.42 o 
   3   2   3     2243.25     2358.66     25.48 o 
   4   2   3      486.50      553.64     11.13 o 
   5   2   3        2.75        4.05      2.07 o 
   6   2   3      336.19      314.49      7.96 o 
   7   2   3        4.48        6.76      3.49 o 
   8   2   3      147.60      141.77     11.32 o 
  -9   3   3        2.24        2.34      1.83 o 
  -8   3   3        2.92        3.80      2.94 o 
  -7   3   3       25.60       26.60      5.38 o 
  -6   3   3      275.16      300.57      7.71 o 
  -5   3   3      269.46      256.46      4.39 o 
  -4   3   3     1271.86     1331.33     12.62 o 
  -3   3   3      398.74      350.68      5.34 o 
  -2   3   3      101.44       88.89      1.68 o 
  -1   3   3     8372.64     7832.30     55.49 o 
   0   3   3      659.76      623.62      7.34 o 
   1   3   3        0.48        1.07      1.10 o 
   2   3   3       32.90       35.76      5.13 o 
   3   3   3     3998.33     4225.65     43.09 o 
   4   3   3      144.13      168.66     13.19 o 
   5   3   3      170.12      190.05      8.52 o 
   6   3   3        1.50        2.12      2.44 o 
   7   3   3      353.31      310.99     14.80 o 
   8   3   3       27.61       25.70      9.22 o 
  -9   4   3        1.14        4.81      3.28 o 
  -8   4   3        0.01        4.00      2.54 o 
  -7   4   3     1827.85     1922.41     36.19 o 
  -6   4   3      141.88      130.02      8.02 o 
  -5   4   3      429.80      476.42      9.96 o 
  -4   4   3     3028.71     3101.94     49.81 o 
  -3   4   3     2096.17     2040.58     28.85 o 
  -2   4   3      104.03      110.88      1.77 o 
  -1   4   3      574.51      550.31      7.10 o 
   0   4   3     1252.39     1135.61     11.06 o 
   1   4   3       32.19       45.06      6.01 o 
   2   4   3      885.84      801.24     11.69 o 
   3   4   3      958.09     1047.97     14.66 o 
   4   4   3      473.54      519.48     10.07 o 
   5   4   3       14.80        9.55      2.36 o 
   6   4   3        0.48        8.54      3.18 o 
   7   4   3      206.13      184.52     24.87 o 
   8   4   3      167.34      149.18     27.93 o 
  -9   5   3       41.14       37.46     11.16 o 
  -8   5   3      917.38     1010.37     45.84 o 
  -7   5   3      506.07      589.40     17.21 o 
  -6   5   3     1104.15     1180.04     15.86 o 
  -5   5   3       71.94       81.73      3.10 o 
  -4   5   3      154.63      180.25      4.18 o 
  -3   5   3        3.99        7.65      2.12 o 
  -2   5   3       87.06       82.45      1.79 o 
  -1   5   3      253.62      225.63      4.51 o 
   0   5   3      438.11      413.43      5.68 o 
   1   5   3      208.33      204.28      4.03 o 
   2   5   3        9.92       22.30      2.83 o 
   3   5   3        9.42        8.62      2.67 o 
   4   5   3       26.21       30.46      4.98 o 
   5   5   3       56.97       52.43      7.19 o 
   6   5   3      914.16      869.88     17.47 o 
   7   5   3      309.32      282.21     34.32 o 
   8   5   3       10.68       18.10      4.74 o 
  -9   6   3       88.98       65.36     15.33 o 
  -8   6   3      175.41      187.18     11.32 o 
  -7   6   3      767.93      839.31     21.21 o 
  -6   6   3      408.26      399.60      9.09 o 
  -5   6   3       47.08       41.29      6.34 o 
  -4   6   3     1129.92     1200.59     13.41 o 
  -3   6   3      919.10      954.28      9.04 o 
  -2   6   3      460.66      494.54      6.28 o 
  -1   6   3      139.19      117.57      1.97 o 
   0   6   3      573.21      532.54      7.19 o 
   1   6   3     1437.02     1431.28      9.97 o 
   2   6   3     3394.05     3404.14     72.14 o 
   3   6   3      968.20     1031.15     12.86 o 
   4   6   3        0.31        1.86      2.02 o 
   5   6   3      883.20      863.46     22.75 o 
   6   6   3      924.64      958.59     19.25 o 
   7   6   3       19.09       17.43      6.99 o 
   8   6   3       34.37       29.71      6.97 o 
  -9   7   3        0.02        5.38      2.60 o 
  -8   7   3        6.61        6.07      3.87 o 
  -7   7   3       17.28        8.70      2.14 o 
  -6   7   3      336.80      311.88     10.32 o 
  -5   7   3       79.48       74.30      4.28 o 
  -4   7   3      448.86      426.27      8.30 o 
  -3   7   3      131.42      132.21      2.59 o 
  -2   7   3     3200.95     3040.33     34.00 o 
  -1   7   3      771.58      775.95      8.21 o 
   0   7   3      231.91      248.44      4.35 o 
   1   7   3      181.62      172.91      4.97 o 
   2   7   3      501.56      526.40     10.26 o 
   3   7   3      184.76      176.14      6.53 o 
   4   7   3       60.71       61.90      6.85 o 
   5   7   3      337.63      306.01      9.11 o 
   6   7   3      113.86       86.33     12.94 o 
   7   7   3       82.95       76.72     13.36 o 
   8   7   3       12.97       11.69      6.21 o 
  -9   8   3      160.03      203.37     13.41 o 
  -8   8   3      247.69      268.93      9.13 o 
  -7   8   3       11.74        9.09      3.28 o 
  -6   8   3      521.29      510.26     19.87 o 
  -5   8   3       27.82       33.45      3.72 o 
  -4   8   3     1198.05     1263.79     19.93 o 
  -3   8   3     2488.43     2656.92     48.36 o 
  -2   8   3        9.09       13.97      2.00 o 
  -1   8   3      342.18      313.06      6.81 o 
   0   8   3     3794.36     3762.02     32.01 o 
   1   8   3      223.38      239.06      4.80 o 
   2   8   3     1127.96     1337.39     13.97 o 
   3   8   3      114.32      124.69      4.62 o 
   4   8   3      139.28      134.22      6.01 o 
   5   8   3       11.92       11.44      2.67 o 
   6   8   3      126.57       94.28     17.12 o 
   7   8   3      319.28      304.00     15.82 o 
   8   8   3       42.13       44.59     12.52 o 
  -8   9   3        0.95        4.79      2.32 o 
  -7   9   3       64.81       47.22     11.49 o 
  -6   9   3      108.62      103.82      8.01 o 
  -5   9   3       20.85       16.92      3.06 o 
  -4   9   3       26.25       24.03      4.94 o 
  -3   9   3      169.40      156.61      4.05 o 
  -2   9   3      431.82      412.24      8.19 o 
  -1   9   3      908.79      908.40     10.41 o 
   0   9   3     2272.48     2444.93     27.11 o 
   1   9   3     1309.31     1511.72     18.54 o 
   2   9   3     2850.86     3109.56     30.27 o 
   3   9   3        8.69       11.33      2.76 o 
   4   9   3      251.08      249.40      5.96 o 
   5   9   3       28.37       32.41      3.59 o 
   6   9   3       13.21       10.60      3.65 o 
   7   9   3      124.79      127.37     14.48 o 
   8   9   3       28.19       18.42      4.51 o 
  -9  10   3       20.59       71.22     10.54 o 
  -8  10   3        1.08       -0.36      3.83 o 
  -7  10   3       26.53       23.73      4.41 o 
  -6  10   3        6.62        9.00      2.14 o 
  -5  10   3       61.38       64.34      7.23 o 
  -4  10   3      693.60      737.98     16.53 o 
  -3  10   3       96.01       98.19      3.50 o 
  -2  10   3     1637.22     1670.97     16.32 o 
  -1  10   3       24.30       25.44      2.80 o 
   0  10   3      413.10      440.80     10.47 o 
   1  10   3     2060.60     2073.19     20.50 o 
   2  10   3        3.84        3.58      1.33 o 
   3  10   3       60.81       64.38      8.16 o 
   4  10   3      228.66      238.68      7.35 o 
   5  10   3      120.39      122.30     11.27 o 
   6  10   3        0.44        2.90      3.77 o 
   7  10   3       29.58       24.07      4.63 o 
   8  10   3       30.27       40.35      8.43 o 
  -8  11   3      147.86       94.20     42.87 o 
  -7  11   3       59.07       57.67     11.49 o 
  -6  11   3      238.27      234.11      8.24 o 
  -5  11   3      342.51      302.71      9.97 o 
  -4  11   3      196.65      192.01      5.18 o 
  -3  11   3      245.54      204.05      5.76 o 
  -2  11   3     2127.39     2244.47     22.04 o 
  -1  11   3       29.42       31.98      2.65 o 
   0  11   3       65.80       70.05      4.57 o 
   1  11   3     1813.46     2058.31     36.98 o 
   2  11   3      193.49      206.79      3.89 o 
   3  11   3       12.86       12.44      2.47 o 
   4  11   3     1165.20     1148.51     18.25 o 
   5  11   3        0.84        5.79      3.51 o 
   6  11   3        0.21        7.58      2.03 o 
   7  11   3       36.65       39.56     15.24 o 
   8  11   3       89.92       85.67     22.80 o 
  -8  12   3      146.52      154.80     19.61 o 
  -7  12   3        0.12        0.41      1.78 o 
  -6  12   3      954.54     1063.14     21.62 o 
  -5  12   3     1942.91     2047.58     30.44 o 
  -4  12   3      158.92      148.17     13.94 o 
  -3  12   3      106.92      112.01      5.33 o 
  -2  12   3      734.57      778.87     14.09 o 
  -1  12   3      171.68      168.67      3.91 o 
   0  12   3      613.56      614.45     10.98 o 
   1  12   3      290.94      298.78      6.15 o 
   2  12   3      464.40      474.16      7.40 o 
   3  12   3      140.99      150.03      3.89 o 
   4  12   3      621.61      607.22     19.74 o 
   5  12   3     1502.72     1473.90     27.34 o 
   6  12   3       20.40       16.04      8.69 o 
   7  12   3        8.50       14.54      5.51 o 
   8  12   3       80.65      119.22     10.84 o 
  -8  13   3       99.80       65.91     27.58 o 
  -7  13   3       32.31       31.44      6.28 o 
  -6  13   3     1020.08     1075.12     15.98 o 
  -5  13   3     1309.71     1354.54     46.01 o 
  -4  13   3        3.01        3.30      1.87 o 
  -3  13   3       90.54       84.12      8.77 o 
  -2  13   3      195.03      216.98      3.50 o 
  -1  13   3      325.67      305.03      5.53 o 
   0  13   3      151.17      163.90      7.62 o 
   1  13   3       12.86        8.91      2.02 o 
   2  13   3        0.97        1.42      1.34 o 
   3  13   3       27.26       25.49      4.14 o 
   4  13   3     1144.99     1147.64     20.61 o 
   5  13   3      377.95      431.78     35.67 o 
   6  13   3       33.91       30.55      6.56 o 
   7  13   3        0.37        8.00      4.14 o 
  -8  14   3       45.62       45.44     17.38 o 
  -7  14   3       10.37       13.78      4.14 o 
  -6  14   3     1759.37     1887.76     42.03 o 
  -5  14   3      909.71      922.55     18.10 o 
  -4  14   3      149.34      145.33      9.34 o 
  -3  14   3      169.13      170.74      5.04 o 
  -2  14   3      324.68      314.11     10.61 o 
  -1  14   3        6.90        6.66      1.55 o 
   0  14   3      455.19      472.07      8.44 o 
   1  14   3       86.78       76.92      8.33 o 
   2  14   3       98.81       97.74      3.45 o 
   3  14   3      357.71      368.25      7.74 o 
   4  14   3       20.74       14.13      5.01 o 
   5  14   3        2.54        3.97      2.16 o 
   6  14   3      112.41      131.96     21.41 o 
   7  14   3        7.52        0.09      5.08 o 
  -8  15   3        1.45        2.59      8.99 o 
  -7  15   3        1.67        2.35      3.70 o 
  -6  15   3       72.25       71.56     11.75 o 
  -5  15   3        0.80       -0.69      3.10 o 
  -4  15   3        4.57        6.24      4.68 o 
  -3  15   3       98.50      100.03     10.97 o 
  -2  15   3        4.21        3.09      2.40 o 
  -1  15   3       86.48       75.24      5.53 o 
   0  15   3      294.14      281.73      7.65 o 
   1  15   3        0.72        1.39      1.69 o 
   2  15   3      118.95      106.82      7.00 o 
   3  15   3      181.99      183.71      5.08 o 
   4  15   3      541.50      559.23     12.61 o 
   5  15   3       86.79       63.22      8.93 o 
   6  15   3      184.98      192.14      9.72 o 
   7  15   3        1.10        7.17      3.65 o 
  -7  16   3        0.06        1.78      2.39 o 
  -6  16   3       71.72       64.96     11.56 o 
  -5  16   3      632.94      645.61     20.37 o 
  -4  16   3       34.05       31.98      6.69 o 
  -3  16   3       66.54       70.60      6.99 o 
  -2  16   3       23.52       30.40      4.49 o 
  -1  16   3        2.41        3.56      0.98 o 
   0  16   3      123.50      122.79      5.96 o 
   1  16   3       19.12       14.26      2.67 o 
   2  16   3      256.55      278.83      9.34 o 
   3  16   3        8.97        7.50      1.98 o 
   4  16   3       43.70       52.56      8.09 o 
   5  16   3      168.04      114.38     19.77 o 
   6  16   3       58.30       44.18     12.89 o 
   7  16   3        1.72        5.85      3.83 o 
  -7  17   3        3.55        9.30      4.72 o 
  -6  17   3       17.64       12.28      3.55 o 
  -5  17   3        6.15        8.16      2.94 o 
  -4  17   3       16.17       24.17      6.94 o 
  -3  17   3      443.45      436.82     11.48 o 
  -2  17   3      864.04      881.34     14.82 o 
  -1  17   3       42.74       39.06      4.30 o 
   0  17   3      166.33      151.73      4.52 o 
   1  17   3      134.51      141.25      4.86 o 
   2  17   3       91.75       68.33      7.28 o 
   3  17   3        1.68        2.83      1.99 o 
   4  17   3      100.14       63.29     11.10 o 
   5  17   3        1.92        5.53      4.03 o 
   6  17   3        9.06       14.37      7.91 o 
  -7  18   3       45.75       48.25     14.19 o 
  -6  18   3        4.42        6.73      3.01 o 
  -5  18   3      318.14      340.16     10.03 o 
  -4  18   3        1.25        2.58      3.23 o 
  -3  18   3       24.78       20.10      7.28 o 
  -2  18   3     1035.84     1092.88     35.00 o 
  -1  18   3      278.53      257.22      8.56 o 
   0  18   3      564.52      611.89     10.18 o 
   1  18   3     1798.81     1897.47     22.87 o 
   2  18   3       25.65       36.22      5.58 o 
   3  18   3       81.91       96.57      5.97 o 
   4  18   3        9.38        4.18      2.30 o 
   5  18   3        3.92        7.34      3.43 o 
   6  18   3        5.17       10.43      5.13 o 
  -7  19   3        0.80        1.18      3.43 o 
  -6  19   3       96.87      111.43     20.43 o 
  -5  19   3       94.45       79.71     22.96 o 
  -4  19   3      151.38      177.41     10.30 o 
  -3  19   3        8.17        7.45      3.29 o 
  -2  19   3       84.34       79.12      5.92 o 
  -1  19   3      145.38      147.75     11.72 o 
   0  19   3      777.15      765.64     13.32 o 
   1  19   3      412.79      454.97     11.30 o 
   2  19   3        8.40        7.52      2.27 o 
   3  19   3       10.86        4.92      2.96 o 
   4  19   3       20.02       24.01      3.77 o 
   5  19   3       39.06       34.26      9.45 o 
   6  19   3        8.27        4.26      4.09 o 
  -6  20   3        0.02        2.03      3.80 o 
  -5  20   3      212.91      236.22     13.92 o 
  -4  20   3      375.57      382.88     39.93 o 
  -3  20   3       23.10       12.61      4.86 o 
  -2  20   3      169.66      168.15     12.38 o 
  -1  20   3        8.63        6.74      2.81 o 
   0  20   3      528.21      510.77     18.63 o 
   1  20   3      644.22      587.88     13.35 o 
   2  20   3      407.63      400.61     10.29 o 
   3  20   3        3.93        8.49      3.01 o 
   4  20   3        0.48        3.77      2.99 o 
   5  20   3       59.73       59.49     14.33 o 
   6  20   3       54.77       45.63     14.66 o 
  -6  21   3        0.52        0.13      4.70 o 
  -5  21   3       12.57        8.97      3.26 o 
  -4  21   3      207.52      232.98     27.09 o 
  -3  21   3      218.30      224.46     10.53 o 
  -2  21   3        8.64        8.64      3.73 o 
  -1  21   3       26.06       21.89      5.81 o 
   0  21   3      287.11      292.22      9.74 o 
   1  21   3       99.48       87.89     13.81 o 
   2  21   3        9.97        4.52      2.82 o 
   3  21   3       86.92       62.17     14.95 o 
   4  21   3      128.37      121.20     13.59 o 
  -5  22   3       19.94       13.43      9.15 o 
  -4  22   3        2.88        7.26      3.16 o 
  -3  22   3      209.13      214.65     21.87 o 
  -2  22   3        2.95        5.80      2.90 o 
  -1  22   3       28.58       26.97      5.36 o 
   0  22   3      199.77      205.80      7.71 o 
   1  22   3      174.75      199.01     11.92 o 
   2  22   3       47.28       36.61      8.29 o 
   3  22   3        9.14        7.22      3.06 o 
   4  22   3       71.81       58.08     15.49 o 
   5  22   3      121.79      104.46     12.56 o 
  -5  23   3        1.00        2.65      2.54 o 
  -4  23   3       35.39       43.24     10.16 o 
  -3  23   3        7.83        5.96      4.41 o 
  -2  23   3       15.47       11.49      5.08 o 
  -1  23   3       15.25       14.61      4.34 o 
   0  23   3        2.41        2.67      1.97 o 
   1  23   3       34.93       27.07      5.80 o 
   2  23   3       15.14       12.05      3.54 o 
   3  23   3       29.07       31.28      6.27 o 
   4  23   3       60.42       75.66     18.85 o 
  -4  24   3       30.96       28.49      6.13 o 
  -3  24   3        4.82        3.71      3.79 o 
  -2  24   3        0.00        3.76      4.43 o 
  -1  24   3        1.89        3.91      2.81 o 
   0  24   3       75.14       71.15      6.57 o 
   1  24   3       38.59       46.40      8.70 o 
   2  24   3        1.25        4.35      2.19 o 
   3  24   3       22.32       25.19      7.10 o 
   4  24   3       22.29       12.93      5.44 o 
  -4  25   3      108.06      134.09     10.43 o 
  -3  25   3       10.54        8.96      3.62 o 
  -2  25   3       31.84       30.90      8.75 o 
  -1  25   3       48.28       35.38      8.82 o 
   0  25   3       50.42       36.14      8.09 o 
   1  25   3       32.23       27.93      7.06 o 
   2  25   3        9.01       11.16      3.87 o 
   3  25   3        0.10        6.09      4.35 o 
  -3  26   3       77.66       71.11     19.40 o 
  -2  26   3       65.26       73.26     31.74 o 
  -1  26   3        4.42        4.71      3.71 o 
   0  26   3       46.74       50.30     14.08 o 
   1  26   3       10.03       13.55      7.11 o 
   2  26   3       71.49       99.24      5.41 o 
  -1  27   3       10.49       16.37      5.69 o 
   0  27   3       14.73       14.85     13.49 o 
   1  27   3        0.07        6.68      3.60 o 
  -8   0   4      128.43      108.22     32.52 o 
  -6   0   4       77.84       86.24      9.83 o 
  -4   0   4        4.10        0.71      0.93 o 
  -2   0   4      664.74      598.73      8.70 o 
   0   0   4    23551.32    28335.20     78.66 o 
   2   0   4      117.16      103.10      7.65 o 
   4   0   4        9.63       11.75      5.16 o 
   6   0   4        5.06        9.20      5.38 o 
  -9   1   4       67.38       58.03     12.72 o 
  -8   1   4       68.90       57.78     10.99 o 
  -7   1   4      553.05      599.58     21.14 o 
  -6   1   4       66.54       78.74      5.46 o 
  -5   1   4      200.15      204.82      4.74 o 
  -4   1   4       34.99       35.54      2.42 o 
  -3   1   4     2554.41     2586.10     37.25 o 
  -2   1   4      740.93      671.96      6.55 o 
  -1   1   4    12053.14    12513.92     88.43 o 
   0   1   4      309.38      313.05      4.90 o 
   1   1   4      226.63      228.17     22.97 o 
   2   1   4       16.45       24.10      5.49 o 
   3   1   4      178.17      161.08      6.26 o 
   4   1   4      119.03      120.35      7.21 o 
   5   1   4      110.73      118.89     12.36 o 
   6   1   4      131.29      128.52     19.51 o 
   7   1   4        8.35        5.61      4.50 o 
  -9   2   4       22.78       20.28      8.74 o 
  -8   2   4      231.52      212.90     12.09 o 
  -7   2   4       95.96       89.98     17.51 o 
  -6   2   4        7.33        5.71      2.64 o 
  -5   2   4       22.48       39.37      4.15 o 
  -4   2   4       89.12       85.87      4.07 o 
  -3   2   4      116.68      122.03      2.70 o 
  -2   2   4      318.16      289.74      3.72 o 
  -1   2   4     3698.61     3677.20     23.44 o 
   0   2   4      621.07      599.61      7.52 o 
   1   2   4       29.87       32.46      7.22 o 
   2   2   4       34.40       32.14      6.04 o 
   3   2   4      194.22      229.28      6.20 o 
   4   2   4      136.20      133.69      9.80 o 
   5   2   4      183.53      196.02      8.54 o 
   6   2   4      411.70      370.18     19.13 o 
   7   2   4      202.87      202.70     26.00 o 
  -9   3   4        1.17        2.03      2.13 o 
  -8   3   4      428.21      448.32     13.86 o 
  -7   3   4      517.88      568.72     19.01 o 
  -6   3   4        8.13       12.42      2.74 o 
  -5   3   4      136.21      160.85      4.99 o 
  -4   3   4     1464.16     1608.97     17.48 o 
  -3   3   4       59.11       52.46      3.11 o 
  -2   3   4        0.16        1.85      0.71 o 
  -1   3   4        0.23        2.61      1.71 o 
   0   3   4       83.02       90.78      2.11 o 
   1   3   4       22.55       26.21      1.61 o 
   2   3   4        4.81        3.24      2.24 o 
   3   3   4      400.05      372.30      7.61 o 
   4   3   4        0.48        1.05      1.28 o 
   5   3   4       39.84       43.63      7.30 o 
   6   3   4      125.63      112.26     15.90 o 
   7   3   4       21.67       18.41      4.60 o 
   8   3   4        0.74       -0.13      2.98 o 
  -9   4   4        0.09        1.54      2.52 o 
  -8   4   4      388.63      387.30     11.90 o 
  -7   4   4     2001.71     2257.75     51.64 o 
  -6   4   4      338.49      368.11     14.62 o 
  -5   4   4      183.90      208.86      4.03 o 
  -4   4   4      479.44      475.38      5.85 o 
  -3   4   4       32.95       29.71      1.69 o 
  -2   4   4      799.51      806.51      8.41 o 
  -1   4   4      838.35      840.16      9.74 o 
   0   4   4       77.54       76.25      2.56 o 
   1   4   4     1005.98      946.45     11.38 o 
   2   4   4      552.42      559.80      9.67 o 
   3   4   4      137.33      133.54     14.60 o 
   4   4   4       19.27       22.42      3.78 o 
   5   4   4      105.44      118.73     11.18 o 
   6   4   4       23.04       17.79      4.86 o 
   7   4   4       14.05        6.70      8.79 o 
   8   4   4        9.89        4.92      4.40 o 
  -9   5   4       59.79       42.25     14.00 o 
  -8   5   4      194.93      212.57     18.72 o 
  -7   5   4      438.28      440.32     11.70 o 
  -6   5   4     1217.75     1212.76     18.13 o 
  -5   5   4      458.27      502.68      9.03 o 
  -4   5   4       11.46       12.97      1.82 o 
  -3   5   4      935.71      982.99      5.51 o 
  -2   5   4       36.82       50.63      2.26 o 
  -1   5   4       24.44       24.31      2.96 o 
   0   5   4      181.38      164.35      3.02 o 
   1   5   4      598.80      611.10     12.73 o 
   2   5   4      357.86      318.00      6.54 o 
   3   5   4       23.51       27.36      4.24 o 
   4   5   4       84.01       88.11     12.18 o 
   5   5   4        7.12       10.89      3.04 o 
   6   5   4      497.78      493.44     14.40 o 
   7   5   4        1.48        7.68      2.87 o 
   8   5   4        7.11       11.16      4.36 o 
  -9   6   4      179.74      175.36     35.38 o 
  -8   6   4       19.97       18.91      3.85 o 
  -7   6   4      482.63      515.41     10.81 o 
  -6   6   4      132.91      139.11      6.99 o 
  -5   6   4      133.31      113.83      4.45 o 
  -4   6   4      375.69      388.78      6.65 o 
  -3   6   4      438.26      483.39      5.70 o 
  -2   6   4      975.48      983.49      9.38 o 
  -1   6   4      744.76      729.48      8.79 o 
   0   6   4      830.09      821.90     11.74 o 
   1   6   4      112.73      120.88      5.43 o 
   2   6   4      629.32      667.70      9.40 o 
   3   6   4      296.52      271.24      5.21 o 
   4   6   4       87.51       80.39      5.70 o 
   5   6   4       54.70       55.03      8.15 o 
   6   6   4       29.92       35.61      5.75 o 
   7   6   4      108.49       74.20     23.10 o 
   8   6   4       13.37       19.67      5.37 o 
  -9   7   4        2.43        2.94      2.47 o 
  -8   7   4      654.12      715.36     16.64 o 
  -7   7   4       65.91       39.12     10.09 o 
  -6   7   4      435.23      458.31      8.41 o 
  -5   7   4       93.83      102.38      5.19 o 
  -4   7   4       14.18       19.12      2.93 o 
  -3   7   4      310.90      288.45      4.52 o 
  -2   7   4      465.18      438.34     13.26 o 
  -1   7   4      171.79      159.85      3.34 o 
   0   7   4      966.66      956.51      6.33 o 
   1   7   4      119.61      119.31      3.35 o 
   2   7   4      115.81      117.48      3.55 o 
   3   7   4       44.48       52.62      6.41 o 
   4   7   4      563.17      551.64     10.24 o 
   5   7   4        1.04        3.56      2.14 o 
   6   7   4       95.29       96.07     11.65 o 
   7   7   4        0.94        5.75      4.49 o 
   8   7   4       28.57       25.49      8.78 o 
  -9   8   4       52.05       35.82     10.07 o 
  -8   8   4      376.86      442.01     17.75 o 
  -7   8   4        4.84        2.88      2.62 o 
  -6   8   4       14.85       11.89      2.38 o 
  -5   8   4      109.61      119.20      4.55 o 
  -4   8   4       32.41       26.79      3.81 o 
  -3   8   4     1072.55     1154.50     18.24 o 
  -2   8   4       84.22       86.28      6.06 o 
  -1   8   4       98.91      103.69      3.12 o 
   0   8   4        2.79        4.46      1.48 o 
   1   8   4      659.52      626.96      8.77 o 
   2   8   4        6.31        4.97      2.13 o 
   3   8   4       33.65       47.46      5.08 o 
   4   8   4       64.70       69.32      8.31 o 
   5   8   4      441.82      440.99     15.03 o 
   6   8   4       19.96       15.79      3.84 o 
   7   8   4        6.90        1.92      3.46 o 
   8   8   4       99.85      106.90     15.96 o 
  -9   9   4        0.99        7.47      5.57 o 
  -8   9   4        1.29        6.26      3.27 o 
  -7   9   4        2.10        5.19      2.37 o 
  -6   9   4       62.31       70.40      7.21 o 
  -5   9   4      239.52      238.61     13.12 o 
  -4   9   4      149.82      170.01      7.09 o 
  -3   9   4      237.65      252.71      4.18 o 
  -2   9   4       51.80       50.19      4.29 o 
  -1   9   4      155.17      143.43      3.40 o 
   0   9   4     1218.57     1231.71     20.49 o 
   1   9   4      179.17      184.43      5.13 o 
   2   9   4      448.75      436.45      8.31 o 
   3   9   4      226.44      214.02      6.01 o 
   4   9   4      274.80      303.31      9.33 o 
   5   9   4       56.03       46.22      6.40 o 
   6   9   4      119.97       81.03     17.20 o 
   7   9   4       59.95       48.13     10.47 o 
   8   9   4      152.35      214.48     14.61 o 
  -8  10   4        4.31        3.04      2.51 o 
  -7  10   4      116.13      109.62      8.90 o 
  -6  10   4      151.91      143.32      5.16 o 
  -5  10   4       97.53      135.32     21.65 o 
  -4  10   4       28.45       33.05      4.06 o 
  -3  10   4      156.53      160.70      3.29 o 
  -2  10   4       89.81       91.80      3.28 o 
  -1  10   4      257.36      275.04      5.61 o 
   0  10   4        0.00        0.88      1.89 o 
   1  10   4      315.14      356.94      6.63 o 
   2  10   4       21.83       24.75      3.95 o 
   3  10   4       19.15       21.10      2.88 o 
   4  10   4        7.92        4.89      2.41 o 
   5  10   4      210.13      211.75     16.75 o 
   6  10   4       18.01        8.59      5.96 o 
   7  10   4       16.44       23.70     13.09 o 
   8  10   4       57.68       39.88     11.53 o 
  -8  11   4        5.48        7.64      4.01 o 
  -7  11   4        0.05        4.07      2.45 o 
  -6  11   4      203.51      198.99      6.24 o 
  -5  11   4      332.52      330.56     11.60 o 
  -4  11   4       32.15       29.27      5.50 o 
  -3  11   4       11.46       14.07      2.27 o 
  -2  11   4      232.19      227.39      5.80 o 
  -1  11   4       20.87       21.24      3.00 o 
   0  11   4      295.20      279.43     10.97 o 
   1  11   4      998.23     1059.48     13.85 o 
   2  11   4      750.65      776.11     12.35 o 
   3  11   4       33.97       37.23      6.00 o 
   4  11   4      258.92      275.95      7.60 o 
   5  11   4       70.01       84.62     10.93 o 
   6  11   4       25.84       27.98      6.18 o 
   7  11   4        0.04        3.90      4.30 o 
  -8  12   4       29.84       30.08      9.75 o 
  -7  12   4        0.02        4.14      1.53 o 
  -6  12   4        0.30        4.49      1.79 o 
  -5  12   4      128.93      134.39      5.29 o 
  -4  12   4       14.56       15.08      3.73 o 
  -3  12   4      152.38      155.48      5.29 o 
  -2  12   4        0.27        1.60      0.90 o 
  -1  12   4      492.78      473.76      7.13 o 
   0  12   4       54.28       56.03      6.76 o 
   1  12   4      397.07      375.84     13.12 o 
   2  12   4      268.00      254.32     12.50 o 
   3  12   4       46.75       49.96      5.96 o 
   4  12   4      350.66      345.71      8.26 o 
   5  12   4       13.64       17.63      4.49 o 
   6  12   4        1.52        0.32      4.77 o 
   7  12   4       24.08       26.29      7.53 o 
  -8  13   4       44.94       36.48      9.90 o 
  -7  13   4       76.84       68.74     10.66 o 
  -6  13   4      679.00      666.83     28.61 o 
  -5  13   4        1.79        5.40      2.16 o 
  -4  13   4       65.23       62.86     14.12 o 
  -3  13   4        1.26        0.11      1.70 o 
  -2  13   4      181.85      174.15      4.57 o 
  -1  13   4        0.77        2.37      1.29 o 
   0  13   4      231.44      260.29      6.36 o 
   1  13   4        4.19        3.24      1.36 o 
   2  13   4       18.29       22.89      4.32 o 
   3  13   4       65.95       63.54      7.13 o 
   4  13   4      191.32      189.59     13.64 o 
   5  13   4      142.95       93.91     15.11 o 
   6  13   4       56.44       81.55     11.44 o 
   7  13   4        4.95        9.83      3.76 o 
  -8  14   4       64.80       55.39     21.31 o 
  -7  14   4      122.17      110.28     10.02 o 
  -6  14   4        3.17        5.33      3.55 o 
  -5  14   4      872.30      900.03     19.69 o 
  -4  14   4       80.61       83.05      5.84 o 
  -3  14   4       30.17       27.97      7.70 o 
  -2  14   4        3.70        4.46      1.45 o 
  -1  14   4     1087.01     1138.76     16.59 o 
   0  14   4      185.25      190.82      4.97 o 
   1  14   4       51.21       46.42      5.76 o 
   2  14   4       62.13       58.29      5.72 o 
   3  14   4        6.12        7.68      2.08 o 
   4  14   4        1.76        2.42      2.26 o 
   5  14   4       60.47       71.77      7.53 o 
   6  14   4       15.78       10.89      7.72 o 
   7  14   4       18.04       14.27      4.94 o 
  -8  15   4        0.05        5.35      7.13 o 
  -7  15   4       33.32       32.07      6.52 o 
  -6  15   4      978.45      982.79     37.79 o 
  -5  15   4      165.38      153.61      5.95 o 
  -4  15   4       84.89       87.15     18.41 o 
  -3  15   4       56.56       56.33     12.02 o 
  -2  15   4       95.38       85.83      8.08 o 
  -1  15   4       85.21       97.96      4.90 o 
   0  15   4       32.07       31.38      3.77 o 
   1  15   4        6.47        5.93      1.99 o 
   2  15   4       35.77       31.65      3.75 o 
   3  15   4       19.27       17.83      3.66 o 
   4  15   4      124.63      109.21      9.78 o 
   5  15   4       30.78       39.76      7.96 o 
   6  15   4        6.37       21.38      6.86 o 
   7  15   4       36.26       40.75     11.80 o 
  -7  16   4       31.23       23.87      7.98 o 
  -6  16   4       32.98       29.51      6.71 o 
  -5  16   4      193.87      194.80      8.25 o 
  -4  16   4       20.75       24.54      7.76 o 
  -3  16   4      175.49      168.20      7.65 o 
  -2  16   4      299.82      290.14      7.66 o 
  -1  16   4       55.70       48.87      4.16 o 
   0  16   4        0.30        2.31      2.01 o 
   1  16   4      712.76      713.75     12.62 o 
   2  16   4        8.62        8.71      2.60 o 
   3  16   4      101.97      104.09      6.70 o 
   4  16   4        3.36        3.31      1.90 o 
   5  16   4        3.59        4.97      2.89 o 
   6  16   4        6.30        7.97      5.31 o 
  -7  17   4        8.00        8.79      4.15 o 
  -6  17   4       28.88       25.30      6.31 o 
  -5  17   4       22.94       20.83      4.67 o 
  -4  17   4       21.90       25.34     10.28 o 
  -3  17   4      349.34      376.19     19.20 o 
  -2  17   4     1767.20     1833.94     37.37 o 
  -1  17   4        6.57        8.57      2.07 o 
   0  17   4       43.21       55.03      7.59 o 
   1  17   4        4.79        5.14      1.51 o 
   2  17   4       95.88      118.37      9.63 o 
   3  17   4       31.30       31.44      4.89 o 
   4  17   4        8.26        6.95      4.19 o 
   5  17   4       67.11       58.07     15.00 o 
   6  17   4       34.26       29.00     11.05 o 
  -7  18   4        5.61        8.28      4.22 o 
  -6  18   4       83.57       72.04     18.12 o 
  -5  18   4      160.54      163.59      8.17 o 
  -4  18   4      225.41      244.84     13.86 o 
  -3  18   4       69.34       77.21     19.00 o 
  -2  18   4     1232.47     1333.50     39.35 o 
  -1  18   4      288.68      277.05     11.25 o 
   0  18   4       90.67       98.54      6.45 o 
   1  18   4      104.63      104.80      8.65 o 
   2  18   4      633.31      618.15     12.09 o 
   3  18   4       11.32       21.44      5.49 o 
   4  18   4       56.75       61.08     13.02 o 
   5  18   4       17.51       16.39      5.49 o 
   6  18   4        4.38        1.53      8.74 o 
  -6  19   4       41.14       25.54      6.62 o 
  -5  19   4      228.25      221.16     20.24 o 
  -4  19   4        0.02        0.05      4.25 o 
  -3  19   4      196.33      208.07     10.96 o 
  -2  19   4      867.03      925.77     19.47 o 
  -1  19   4      251.17      247.41      7.24 o 
   0  19   4       15.39       15.60      2.88 o 
   1  19   4      288.09      257.51      5.79 o 
   2  19   4       34.63       22.07      9.58 o 
   3  19   4       55.95       53.30      8.74 o 
   4  19   4        0.67        6.82      3.61 o 
   5  19   4       11.36       11.72      5.22 o 
   6  19   4        0.74        3.95      3.92 o 
  -6  20   4       52.41       35.48      9.78 o 
  -5  20   4       33.12       49.98     11.48 o 
  -4  20   4       13.43       17.76      5.87 o 
  -3  20   4       35.54       33.44      7.81 o 
  -2  20   4      147.46      125.01      9.34 o 
  -1  20   4      331.99      329.01      7.11 o 
   0  20   4      468.02      485.60     13.54 o 
   1  20   4       16.65        6.15      3.70 o 
   2  20   4      334.56      329.12      9.00 o 
   3  20   4       43.59       36.51      6.24 o 
   4  20   4        1.20        1.85      2.66 o 
   5  20   4       15.92       19.52      6.46 o 
  -6  21   4       76.15       55.92     19.59 o 
  -5  21   4        3.40        8.01      5.23 o 
  -4  21   4        3.28       -0.18      5.85 o 
  -3  21   4        8.08        5.42      5.09 o 
  -2  21   4       31.83       34.90     11.84 o 
  -1  21   4        1.63        4.75      2.08 o 
   0  21   4       10.09        5.77      2.52 o 
   1  21   4        1.18        3.85      1.84 o 
   2  21   4      156.98      130.04      6.03 o 
   3  21   4        4.32        7.30      3.14 o 
   4  21   4        0.08       -0.44      3.85 o 
   5  21   4        4.52        2.02      3.83 o 
  -5  22   4       47.90       44.66     10.43 o 
  -4  22   4      237.09      241.15     23.71 o 
  -3  22   4       15.80        9.87      4.55 o 
  -2  22   4       34.95       34.54      8.68 o 
  -1  22   4       68.63       72.21     15.58 o 
   0  22   4      135.66      143.16      7.28 o 
   1  22   4       52.30       42.02      8.21 o 
   2  22   4       57.19       43.36      9.02 o 
   3  22   4       76.58       81.43      8.61 o 
   4  22   4        0.43        0.72      3.01 o 
  -5  23   4       21.06       18.39      6.15 o 
  -4  23   4       46.51       37.28     12.37 o 
  -3  23   4       55.34       48.55     11.32 o 
  -2  23   4        2.05        3.34      2.68 o 
  -1  23   4        0.21        2.48      2.10 o 
   0  23   4       12.01        8.27      3.49 o 
   1  23   4        0.01        2.43      2.02 o 
   2  23   4        4.41        7.90      4.24 o 
   3  23   4        5.62       20.41      8.07 o 
   4  23   4       58.38       56.46     12.21 o 
  -4  24   4       11.36        4.57      3.87 o 
  -3  24   4        7.75        4.77      4.64 o 
  -2  24   4      118.71       99.22     27.03 o 
  -1  24   4        1.69        3.21      2.06 o 
   0  24   4       67.01       85.95     12.80 o 
   1  24   4       54.16       56.13      8.29 o 
   2  24   4        1.33        2.67      2.14 o 
   3  24   4       10.25        8.14      3.83 o 
  -3  25   4        0.63        9.14      4.64 o 
  -2  25   4       22.52       19.51      9.66 o 
  -1  25   4       14.51       13.44      3.72 o 
   0  25   4        4.60        9.37      3.89 o 
   1  25   4        4.27        6.78      3.50 o 
   2  25   4        8.47       10.74      7.79 o 
  -2  26   4       30.91       32.89     10.40 o 
  -1  26   4       38.74       30.26      8.98 o 
   0  26   4       28.71       29.10      5.94 o 
   1  26   4       57.23       39.63     13.10 o 
  -9   0   5       33.11       34.79     16.65 o 
  -7   0   5      274.49      268.16     22.57 o 
  -5   0   5       23.75       17.51      4.33 o 
  -3   0   5      317.14      358.87      7.86 o 
  -1   0   5     6694.18     6883.86     79.86 o 
   1   0   5     3514.06     3362.29     60.46 o 
   3   0   5      289.99      321.42     13.13 o 
   5   0   5       90.61       80.67     22.66 o 
   7   0   5       72.14       88.41     29.84 o 
  -9   1   5       62.35       54.76     15.87 o 
  -8   1   5        0.23        4.69      4.42 o 
  -7   1   5      363.07      381.67     47.54 o 
  -6   1   5       23.40       25.19      3.83 o 
  -5   1   5       35.31       33.01      4.34 o 
  -4   1   5      192.48      213.77      3.24 o 
  -3   1   5       66.90       60.78      2.21 o 
  -2   1   5       86.98       77.47      1.83 o 
  -1   1   5      767.99      753.85      7.57 o 
   0   1   5       76.75       86.90      5.29 o 
   1   1   5       57.85       63.81     11.39 o 
   2   1   5     1200.31     1270.88     36.45 o 
   3   1   5        6.61        9.77      3.22 o 
   4   1   5      448.90      433.41     15.59 o 
   5   1   5       57.19       76.53     32.67 o 
   6   1   5      117.90      116.25     18.76 o 
   7   1   5       10.21        6.84      4.67 o 
  -9   2   5        0.05        8.62      4.30 o 
  -8   2   5       10.16       14.49      5.21 o 
  -7   2   5       10.04       12.97      4.78 o 
  -6   2   5        1.26        2.67      2.16 o 
  -5   2   5      145.17      157.30      5.73 o 
  -4   2   5      200.54      207.53      3.23 o 
  -3   2   5      504.09      514.68     10.43 o 
  -2   2   5     1164.85     1150.10      9.44 o 
  -1   2   5      171.85      177.44      5.89 o 
   0   2   5     4675.28     4711.05     52.02 o 
   1   2   5       90.53       73.84      4.53 o 
   2   2   5       33.41       38.39      8.09 o 
   3   2   5       60.38       84.43     15.01 o 
   4   2   5      101.89       84.81     15.02 o 
   5   2   5      536.69      605.90     54.58 o 
   6   2   5      315.04      320.20     28.62 o 
   7   2   5        2.21        2.10      3.63 o 
  -9   3   5       18.87       20.00      6.08 o 
  -8   3   5       48.13       37.73      9.82 o 
  -7   3   5      108.12      125.77     17.86 o 
  -6   3   5        1.82        6.20      2.62 o 
  -5   3   5        8.35        7.14      2.07 o 
  -4   3   5      389.00      392.87      5.77 o 
  -3   3   5      577.38      625.28      6.43 o 
  -2   3   5      537.59      548.82      7.23 o 
  -1   3   5     1301.77     1268.10     19.18 o 
   0   3   5       40.32       53.88      4.13 o 
   1   3   5      418.50      463.95      6.68 o 
   2   3   5       12.13       17.99      4.46 o 
   3   3   5        0.56        6.08      2.23 o 
   4   3   5      388.66      397.52     11.26 o 
   5   3   5       12.69       24.95      4.49 o 
   6   3   5      307.05      254.86     30.50 o 
   7   3   5       74.07       42.24     11.40 o 
   8   3   5        5.17        8.64      9.43 o 
  -9   4   5        5.98        5.24      2.52 o 
  -8   4   5       13.79       17.97      5.20 o 
  -7   4   5      703.76      781.20     11.24 o 
  -6   4   5        3.26        2.77      2.37 o 
  -5   4   5       88.32       91.03      4.47 o 
  -4   4   5      172.93      179.34      3.95 o 
  -3   4   5      189.41      209.19      4.92 o 
  -2   4   5     1935.15     1941.17     15.73 o 
  -1   4   5     1265.68     1240.25     12.48 o 
   0   4   5      711.33      663.03      8.78 o 
   1   4   5      188.31      186.96      3.72 o 
   2   4   5       69.41       65.94      9.12 o 
   3   4   5       95.34       92.84     11.68 o 
   4   4   5        0.26        2.21      3.15 o 
   5   4   5      624.95      637.59     24.62 o 
   6   4   5       90.82       96.70     13.68 o 
   7   4   5        0.74        6.16      2.94 o 
   8   4   5       72.82       59.16     30.46 o 
  -9   5   5       87.16       75.36     22.16 o 
  -8   5   5       60.34       48.30     10.06 o 
  -7   5   5       18.34       23.16      5.05 o 
  -6   5   5       73.79       67.71     11.25 o 
  -5   5   5        7.45        7.18      1.67 o 
  -4   5   5        0.78        1.76      1.08 o 
  -3   5   5      395.73      413.30      4.80 o 
  -2   5   5     1082.28     1085.80     11.70 o 
  -1   5   5       24.93       26.21      3.24 o 
   0   5   5        5.29        8.39      1.25 o 
   1   5   5       14.09       12.02      1.73 o 
   2   5   5       70.83       95.57      5.60 o 
   3   5   5       15.29       17.99      4.24 o 
   4   5   5       17.00       12.63      2.71 o 
   5   5   5     1704.55     1845.46     29.33 o 
   6   5   5      637.28      630.35     15.85 o 
   7   5   5       69.79       57.27     11.41 o 
   8   5   5      100.42       67.84     18.34 o 
  -9   6   5        4.86        4.89      4.03 o 
  -8   6   5       21.82       13.68      6.08 o 
  -7   6   5      209.69      202.41     11.24 o 
  -6   6   5       66.28       66.71      9.93 o 
  -5   6   5       75.17       70.78      4.12 o 
  -4   6   5      468.37      511.58     10.78 o 
  -3   6   5      208.34      223.33      4.95 o 
  -2   6   5       98.27      108.23      3.14 o 
  -1   6   5       11.81       11.30      2.55 o 
   0   6   5      338.88      348.74      7.46 o 
   1   6   5      165.58      182.96      4.44 o 
   2   6   5      400.49      399.71     12.12 o 
   3   6   5       15.07       29.54      3.98 o 
   4   6   5      163.24      177.73     11.27 o 
   5   6   5     1519.59     1622.65     30.45 o 
   6   6   5       31.58       31.30      7.62 o 
   7   6   5       24.53       23.54      7.36 o 
   8   6   5       36.10       46.20     12.88 o 
  -9   7   5      118.82      138.74     19.52 o 
  -8   7   5      315.94      327.16     14.97 o 
  -7   7   5       73.87       79.35      6.30 o 
  -6   7   5        8.05       10.10      2.43 o 
  -5   7   5       18.60       16.68      2.44 o 
  -4   7   5      359.37      372.23      7.32 o 
  -3   7   5      463.58      477.91      7.28 o 
  -2   7   5       45.64       36.25      4.43 o 
  -1   7   5       53.59       68.37      3.42 o 
   0   7   5        8.32        9.44      1.41 o 
   1   7   5      131.66      137.65      4.10 o 
   2   7   5     1501.56     1576.20     18.70 o 
   3   7   5      361.93      379.74      9.75 o 
   4   7   5      843.29      843.38     27.36 o 
   5   7   5     1025.60     1106.34     22.09 o 
   6   7   5        7.03       13.39      3.24 o 
   7   7   5      151.98      177.04     20.24 o 
   8   7   5        9.27       13.69      5.62 o 
  -9   8   5       87.50       57.10     16.72 o 
  -8   8   5        4.54        6.07      2.38 o 
  -7   8   5       93.54      105.93     13.48 o 
  -6   8   5        0.09        1.66      1.74 o 
  -5   8   5        5.90        7.72      2.37 o 
  -4   8   5      245.58      252.62      6.46 o 
  -3   8   5      131.77      107.01      4.25 o 
  -2   8   5      119.31      103.40      3.20 o 
  -1   8   5      143.50      144.24      4.17 o 
   0   8   5      551.65      575.17      7.76 o 
   1   8   5       96.61       88.03      5.23 o 
   2   8   5      168.46      187.29      5.25 o 
   3   8   5      125.00      110.49      8.90 o 
   4   8   5      501.49      524.57     11.68 o 
   5   8   5      585.58      630.82     19.36 o 
   6   8   5      206.73      188.09     24.93 o 
   7   8   5        1.74        4.67      3.03 o 
  -8   9   5       39.09       33.14      6.43 o 
  -7   9   5       98.45       77.72     12.45 o 
  -6   9   5      143.55      152.60      5.69 o 
  -5   9   5       22.14       21.91      2.97 o 
  -4   9   5      179.18      166.64     11.11 o 
  -3   9   5       34.09       39.43      2.97 o 
  -2   9   5       65.65       67.69      5.10 o 
  -1   9   5      446.07      464.94     10.79 o 
   0   9   5        2.06        2.68      1.37 o 
   1   9   5      175.58      174.30      5.84 o 
   2   9   5      180.00      184.58      4.87 o 
   3   9   5       24.10       28.30      4.17 o 
   4   9   5      133.06      129.98      7.18 o 
   5   9   5      443.54      463.96     12.07 o 
   6   9   5       40.40       40.03      7.24 o 
   7   9   5       34.13       33.88      8.32 o 
  -8  10   5        7.51        7.54      3.18 o 
  -7  10   5       78.46       80.78     11.48 o 
  -6  10   5      303.74      291.44      9.35 o 
  -5  10   5       34.25       31.08      3.55 o 
  -4  10   5        4.10        2.32      1.47 o 
  -3  10   5       17.57       15.61      2.53 o 
  -2  10   5       14.40       18.31      2.31 o 
  -1  10   5       74.32       74.69      3.17 o 
   0  10   5       32.75       46.03      5.24 o 
   1  10   5        9.22       15.42      2.22 o 
   2  10   5      194.45      190.24      4.77 o 
   3  10   5      169.70      179.06      9.15 o 
   4  10   5     1315.26     1351.82     17.35 o 
   5  10   5       43.11       33.04      5.20 o 
   6  10   5      314.18      335.51     12.87 o 
   7  10   5        7.48        5.60      4.67 o 
  -8  11   5        3.89       10.53      3.03 o 
  -7  11   5       17.69       16.34      4.14 o 
  -6  11   5      233.66      244.30      6.99 o 
  -5  11   5       15.78       17.27      2.48 o 
  -4  11   5      164.12      173.63      7.52 o 
  -3  11   5       45.43       42.74      6.30 o 
  -2  11   5      304.30      292.64      5.74 o 
  -1  11   5      225.58      228.01      4.66 o 
   0  11   5       64.59       64.97      9.02 o 
   1  11   5       35.16       44.49      4.75 o 
   2  11   5      145.95      133.22      6.14 o 
   3  11   5        2.01        3.41      1.67 o 
   4  11   5       16.43       15.16      3.93 o 
   5  11   5       62.32       52.98      7.91 o 
   6  11   5       53.71       55.24     23.18 o 
   7  11   5       61.43       77.63     19.15 o 
  -8  12   5        4.14        3.37      2.25 o 
  -7  12   5       36.12       30.88      6.69 o 
  -6  12   5       18.07       13.51      3.13 o 
  -5  12   5        0.04        3.69      2.59 o 
  -4  12   5        5.69        6.96      2.80 o 
  -3  12   5      156.38      153.68      7.88 o 
  -2  12   5      213.87      205.93      7.56 o 
  -1  12   5      118.56      118.96      4.65 o 
   0  12   5      212.32      236.37     10.92 o 
   1  12   5      299.27      315.23      6.58 o 
   2  12   5       66.45       75.44      5.85 o 
   3  12   5     1353.75     1325.49     17.62 o 
   4  12   5      201.88      222.04      9.36 o 
   5  12   5       28.11       21.44      5.95 o 
   6  12   5      163.94      157.89     31.23 o 
   7  12   5       94.42      101.46     13.67 o 
  -8  13   5        3.34        6.11      2.97 o 
  -7  13   5      109.42       82.09     16.68 o 
  -6  13   5       60.13       55.59      7.40 o 
  -5  13   5       12.52        7.78      2.71 o 
  -4  13   5        2.70        2.10      2.22 o 
  -3  13   5      537.01      524.07     32.35 o 
  -2  13   5       88.68       99.15      7.46 o 
  -1  13   5      231.99      246.89     11.29 o 
   0  13   5       65.81       78.46      4.17 o 
   1  13   5       64.08       59.82      6.98 o 
   2  13   5      276.57      288.61      8.02 o 
   3  13   5      536.98      558.40     11.59 o 
   4  13   5      245.70      230.26     10.57 o 
   5  13   5        0.24        4.81      2.38 o 
   6  13   5       71.04       66.84     18.63 o 
   7  13   5        1.58        5.72      3.24 o 
  -8  14   5        6.91        8.19      3.99 o 
  -7  14   5        4.43        3.20      3.02 o 
  -6  14   5      111.15      110.42      7.50 o 
  -5  14   5      777.10      852.23     19.49 o 
  -4  14   5      128.86      128.80     12.19 o 
  -3  14   5       17.02       17.67      3.80 o 
  -2  14   5        6.26        3.61      1.92 o 
  -1  14   5      295.55      297.22      6.75 o 
   0  14   5      118.79      120.23      6.99 o 
   1  14   5        0.41        3.16      2.61 o 
   2  14   5        4.88        6.21      2.07 o 
   3  14   5      448.80      455.20      9.69 o 
   4  14   5      323.20      334.80      7.07 o 
   5  14   5       17.07        5.78      3.05 o 
   6  14   5       16.90       19.82      9.38 o 
  -7  15   5       15.39       18.76      6.01 o 
  -6  15   5        1.52        8.69      3.24 o 
  -5  15   5       91.59       83.11     15.49 o 
  -4  15   5        4.94        1.11      2.72 o 
  -3  15   5      165.48      173.45      8.98 o 
  -2  15   5        4.70        8.24      2.29 o 
  -1  15   5        1.95        3.48      1.31 o 
   0  15   5      111.64      112.96      4.65 o 
   1  15   5       51.40       46.47      5.97 o 
   2  15   5        0.21        2.48      2.00 o 
   3  15   5        4.90        1.92      2.00 o 
   4  15   5        8.50        6.62      2.73 o 
   5  15   5       11.91       11.23      3.51 o 
   6  15   5        8.26       20.90      9.59 o 
  -7  16   5       28.76       33.51      7.30 o 
  -6  16   5        4.62        2.94      2.22 o 
  -5  16   5      111.59      102.55     11.99 o 
  -4  16   5      122.03      137.26      7.75 o 
  -3  16   5       96.40       97.97     16.97 o 
  -2  16   5      213.86      191.70     14.15 o 
  -1  16   5      287.77      322.99      6.32 o 
   0  16   5       14.53       20.76      2.87 o 
   1  16   5      324.13      309.04     13.09 o 
   2  16   5      198.94      219.40      9.14 o 
   3  16   5      260.23      279.37      9.59 o 
   4  16   5        2.36        7.78      3.22 o 
   5  16   5       23.39       20.67      9.95 o 
   6  16   5        0.05        0.68      2.86 o 
  -7  17   5       39.25       33.45      7.11 o 
  -6  17   5       32.68       17.90      4.32 o 
  -5  17   5       81.75       70.31      9.80 o 
  -4  17   5       11.64       12.08      4.66 o 
  -3  17   5       31.21       41.67      7.79 o 
  -2  17   5      664.90      650.15     19.98 o 
  -1  17   5      177.21      173.50      7.51 o 
   0  17   5       91.38       86.34      6.63 o 
   1  17   5      455.42      474.96     14.98 o 
   2  17   5       83.72       68.22      7.14 o 
   3  17   5      273.09      276.54      6.94 o 
   4  17   5      187.33      142.26     21.50 o 
   5  17   5        6.82       11.38      5.91 o 
   6  17   5        7.87       11.90      5.72 o 
  -7  18   5        2.45        7.57      3.12 o 
  -6  18   5       16.91       15.12      5.50 o 
  -5  18   5       64.05       50.76     11.95 o 
  -4  18   5       93.01       97.16      5.70 o 
  -3  18   5      132.53      140.36      8.48 o 
  -2  18   5       99.90       91.24     13.21 o 
  -1  18   5       33.55       30.75      4.96 o 
   0  18   5       99.37      113.61      8.95 o 
   1  18   5      174.20      157.49      6.01 o 
   2  18   5       92.82       77.09     11.54 o 
   3  18   5      676.13      648.99     21.00 o 
   4  18   5      238.26      252.87     17.52 o 
   5  18   5      124.33      166.36     22.00 o 
  -6  19   5       13.83        6.28      4.65 o 
  -5  19   5       21.69       12.86      4.70 o 
  -4  19   5       15.75       18.62      5.46 o 
  -3  19   5        1.85        5.91      5.45 o 
  -2  19   5        0.81        3.44      3.14 o 
  -1  19   5       17.54       16.69      2.42 o 
   0  19   5      479.28      456.65     15.83 o 
   1  19   5       97.17       89.94     10.50 o 
   2  19   5       43.08       43.77      6.10 o 
   3  19   5       83.95       68.97      9.76 o 
   4  19   5        5.51       11.25      4.20 o 
   5  19   5       25.78       16.87      8.69 o 
  -6  20   5       19.33       11.83      4.91 o 
  -5  20   5       67.72       61.14     19.23 o 
  -4  20   5        5.65        4.12      4.41 o 
  -3  20   5      134.52      147.87      7.22 o 
  -2  20   5       32.12       30.58     10.88 o 
  -1  20   5        3.13        2.96      2.48 o 
   0  20   5      180.10      191.24      8.82 o 
   1  20   5       75.36       84.90      7.02 o 
   2  20   5      189.37      213.38      6.49 o 
   3  20   5      174.59      147.45     17.54 o 
   4  20   5        7.12        3.86      3.49 o 
   5  20   5       11.12       10.60      4.96 o 
  -5  21   5       11.41       14.02      6.25 o 
  -4  21   5       25.55       26.21     10.53 o 
  -3  21   5        3.00        3.55      6.69 o 
  -2  21   5       70.72       69.50     16.32 o 
  -1  21   5      375.37      395.88     18.63 o 
   0  21   5      335.51      336.56      8.33 o 
   1  21   5      165.69      155.01      8.01 o 
   2  21   5       26.27       23.64      3.06 o 
   3  21   5        0.01        4.03      2.44 o 
   4  21   5        0.49        2.80      2.86 o 
  -5  22   5        0.24        6.38      5.02 o 
  -4  22   5       38.38       49.53     15.19 o 
  -3  22   5        7.32        8.75      2.60 o 
  -2  22   5      102.56      110.17     12.51 o 
  -1  22   5      437.87      516.83     13.99 o 
   0  22   5      158.08      164.81      7.83 o 
   1  22   5       15.86       13.25      3.19 o 
   2  22   5        9.76        6.62      2.02 o 
   3  22   5        2.10        3.79      3.15 o 
   4  22   5       24.95       39.33     11.37 o 
  -4  23   5      124.61      150.12     25.27 o 
  -3  23   5      116.92       82.65     27.67 o 
  -2  23   5        0.05        2.35      3.48 o 
  -1  23   5      153.39      155.20     15.55 o 
   0  23   5      108.15      116.25     11.92 o 
   1  23   5        8.91        7.84      2.56 o 
   2  23   5       14.21       11.78      4.25 o 
   3  23   5        3.11        4.41      3.19 o 
  -4  24   5       46.59       43.71     10.42 o 
  -3  24   5        5.57        7.16      5.27 o 
  -2  24   5       18.58       15.42      7.49 o 
  -1  24   5       40.50       27.12      7.41 o 
   0  24   5        2.74        5.33      3.08 o 
   1  24   5       79.19       77.92     12.99 o 
   2  24   5       30.04       20.12      4.79 o 
  -3  25   5       30.40       18.95     11.40 o 
  -2  25   5      142.93      143.26     18.34 o 
  -1  25   5        2.52        5.37      3.51 o 
   0  25   5        4.49        2.67      2.56 o 
   1  25   5       94.27       64.49     20.84 o 
   2  25   5       51.49       39.61     13.23 o 
  -1  26   5        8.27        8.43      4.28 o 
   0  26   5       43.22       38.55     10.89 o 
  -8   0   6        1.93       10.91      6.87 o 
  -6   0   6      235.09      247.40     12.99 o 
  -4   0   6      533.36      508.18      9.77 o 
  -2   0   6        1.03        5.78      1.65 o 
   0   0   6       46.23       67.79      8.73 o 
   2   0   6     3732.03     3966.05     38.29 o 
   4   0   6     1814.90     1977.49     55.48 o 
   6   0   6      296.19      242.53     55.35 o 
  -9   1   6       18.67       15.59      6.32 o 
  -8   1   6        7.81       15.18      6.98 o 
  -7   1   6       10.47       16.29      4.35 o 
  -6   1   6        3.50        8.08      2.34 o 
  -5   1   6       86.17       86.95      5.07 o 
  -4   1   6        1.07        2.83      0.95 o 
  -3   1   6       49.16       45.39      2.40 o 
  -2   1   6     2079.62     2115.71     17.15 o 
  -1   1   6    10165.08    10622.23     79.56 o 
   0   1   6      406.82      372.68      6.27 o 
   1   1   6      123.47      126.66      5.88 o 
   2   1   6       17.00       41.16      8.00 o 
   3   1   6       29.77       52.04     10.42 o 
   4   1   6      626.89      627.25     23.50 o 
   5   1   6      460.44      496.71     21.28 o 
   6   1   6       66.48       57.92     19.17 o 
   7   1   6       32.25       34.92     11.59 o 
  -9   2   6      149.22      135.21     13.46 o 
  -8   2   6        2.22        5.03      4.09 o 
  -7   2   6       37.93       33.01      6.58 o 
  -6   2   6      156.19      150.15      9.20 o 
  -5   2   6       89.73      101.36      9.81 o 
  -4   2   6     1121.84     1137.54     13.52 o 
  -3   2   6      527.34      514.90      5.82 o 
  -2   2   6      281.36      330.75      6.36 o 
  -1   2   6     3937.36     4109.40     74.93 o 
   0   2   6      410.73      388.53      5.64 o 
   1   2   6     1328.74     1335.00     31.01 o 
   2   2   6     1061.94     1098.25     55.50 o 
   3   2   6       56.10       77.45     13.25 o 
   4   2   6      154.91      151.28     20.83 o 
   5   2   6     1027.54     1036.74     27.23 o 
   6   2   6       37.13       45.28      8.72 o 
   7   2   6       14.27       13.23      5.56 o 
  -9   3   6       45.46       38.97     10.92 o 
  -8   3   6      201.37      222.59     14.83 o 
  -7   3   6       65.07       70.01     13.87 o 
  -6   3   6        2.02        3.70      1.53 o 
  -5   3   6      272.81      297.60     11.24 o 
  -4   3   6        2.28        2.16      1.04 o 
  -3   3   6      375.31      404.73      5.59 o 
  -2   3   6     5358.70     5496.25     48.71 o 
  -1   3   6       91.26      107.99      6.91 o 
   0   3   6      450.74      551.44      9.05 o 
   1   3   6       12.02       17.76      2.55 o 
   2   3   6      312.37      282.59     10.73 o 
   3   3   6        3.73       12.49      5.48 o 
   4   3   6     1349.19     1337.89     32.92 o 
   5   3   6      587.54      648.99     20.17 o 
   6   3   6       15.50        8.16      3.61 o 
   7   3   6       30.60       18.23     11.71 o 
  -9   4   6        0.25        5.46      3.76 o 
  -8   4   6      166.79      113.39     28.02 o 
  -7   4   6        0.98        3.10      3.67 o 
  -6   4   6      126.02      122.68      6.93 o 
  -5   4   6     1992.12     2098.11     52.20 o 
  -4   4   6      161.08      152.69      5.52 o 
  -3   4   6      588.07      595.74      8.89 o 
  -2   4   6      543.18      545.39      9.84 o 
  -1   4   6      761.69      744.20      9.47 o 
   0   4   6       75.76       82.29      2.84 o 
   1   4   6      427.25      446.44      6.45 o 
   2   4   6       55.39       50.14      7.81 o 
   3   4   6        0.05        3.61      2.07 o 
   4   4   6       54.65       56.97      8.28 o 
   5   4   6      546.92      554.89     18.36 o 
   6   4   6      136.32       98.94     15.76 o 
   7   4   6       38.85       25.74     10.69 o 
  -9   5   6      273.16      344.84     12.35 o 
  -8   5   6        0.03        3.01      2.96 o 
  -7   5   6      197.27      212.86     11.76 o 
  -6   5   6        1.10        4.45      2.55 o 
  -5   5   6       63.84       66.36      7.35 o 
  -4   5   6        0.04        1.89      0.83 o 
  -3   5   6      117.36      111.17      3.68 o 
  -2   5   6      186.29      172.20      4.14 o 
  -1   5   6      515.55      474.01      7.66 o 
   0   5   6       69.58       68.28      5.22 o 
   1   5   6      167.60      175.13      4.14 o 
   2   5   6      793.56      885.00     30.03 o 
   3   5   6      180.68      171.29     11.86 o 
   4   5   6      503.31      507.55     10.98 o 
   5   5   6       69.43       57.85     10.80 o 
   6   5   6       64.16       61.52     12.31 o 
   7   5   6       26.26       14.55     10.32 o 
  -9   6   6       70.93       68.17     17.14 o 
  -8   6   6        0.00        3.19      2.66 o 
  -7   6   6        0.37        0.64      3.42 o 
  -6   6   6       84.63       71.12     10.40 o 
  -5   6   6      310.07      304.87      8.83 o 
  -4   6   6      362.41      360.24      7.76 o 
  -3   6   6      661.99      632.94      7.56 o 
  -2   6   6      182.65      163.54      4.85 o 
  -1   6   6       53.97       68.32      7.24 o 
   0   6   6     1027.76     1065.16     16.51 o 
   1   6   6      693.11      653.60     15.99 o 
   2   6   6       25.60       24.03      3.68 o 
   3   6   6       89.20       91.24     10.50 o 
   4   6   6       58.94       67.98      8.28 o 
   5   6   6      679.89      687.87     20.57 o 
   6   6   6       94.35       74.15     14.56 o 
   7   6   6       53.85       44.33     14.88 o 
  -8   7   6       10.34        7.31      3.63 o 
  -7   7   6      127.29      151.87      6.48 o 
  -6   7   6       49.14       43.12      7.64 o 
  -5   7   6        0.57        2.42      1.85 o 
  -4   7   6      450.03      503.02      9.62 o 
  -3   7   6      707.96      721.97     10.69 o 
  -2   7   6        4.10        3.16      1.03 o 
  -1   7   6       70.25       72.52      4.54 o 
   0   7   6      653.81      693.37      8.83 o 
   1   7   6       11.89       16.92      3.44 o 
   2   7   6      132.96      121.77      4.51 o 
   3   7   6     1020.96     1056.85     15.06 o 
   4   7   6      918.55     1016.32     14.84 o 
   5   7   6       91.71      103.62      8.71 o 
   6   7   6       46.00       42.24      5.82 o 
   7   7   6       22.90       25.76      6.34 o 
  -8   8   6       84.65       53.87     16.55 o 
  -7   8   6      111.87       92.02     16.91 o 
  -6   8   6       76.29       75.39     12.13 o 
  -5   8   6      711.14      730.09     22.40 o 
  -4   8   6      795.40      843.28     12.05 o 
  -3   8   6       46.97       39.15      3.75 o 
  -2   8   6        8.82        8.35      1.59 o 
  -1   8   6      559.68      624.19     10.28 o 
   0   8   6      347.68      377.02     10.64 o 
   1   8   6      870.06      965.51     17.00 o 
   2   8   6      555.46      562.66     14.70 o 
   3   8   6      899.45      970.72     20.00 o 
   4   8   6       82.82       85.57      9.68 o 
   5   8   6      173.90      169.82     10.58 o 
   6   8   6       74.74       74.23     10.54 o 
   7   8   6        0.61        5.26      3.89 o 
  -8   9   6       12.98       10.10      5.35 o 
  -7   9   6       18.96       19.06      3.87 o 
  -6   9   6       28.44       39.74      5.99 o 
  -5   9   6        0.30        2.65      2.14 o 
  -4   9   6       26.13       33.75      3.80 o 
  -3   9   6      105.92       91.23      4.36 o 
  -2   9   6      387.12      374.01      6.92 o 
  -1   9   6      939.05     1051.68     13.41 o 
   0   9   6     1820.28     2034.56     26.15 o 
   1   9   6     1777.38     1927.15     32.06 o 
   2   9   6      540.68      565.28     15.55 o 
   3   9   6     1767.23     1875.79     50.56 o 
   4   9   6     1613.24     1686.30     26.42 o 
   5   9   6      818.24      873.49     13.31 o 
   6   9   6       54.28       58.62      8.49 o 
   7   9   6      158.89      181.86     23.43 o 
  -8  10   6        2.52        4.66      3.24 o 
  -7  10   6      185.12      193.51     17.03 o 
  -6  10   6       27.47       28.51      5.64 o 
  -5  10   6      104.73      108.16      8.61 o 
  -4  10   6       50.75       45.90      6.05 o 
  -3  10   6      147.79      154.61      6.83 o 
  -2  10   6     1627.21     1630.56     22.28 o 
  -1  10   6       27.34       31.61      3.87 o 
   0  10   6      919.71      947.76     18.75 o 
   1  10   6      492.51      540.50     10.56 o 
   2  10   6        6.58        8.11      2.63 o 
   3  10   6     1268.03     1258.89     18.28 o 
   4  10   6      244.72      273.19     17.90 o 
   5  10   6      102.80      100.60     12.64 o 
   6  10   6      445.39      457.03     34.88 o 
   7  10   6       14.40        5.87      5.12 o 
  -8  11   6       11.34       12.04      5.29 o 
  -7  11   6       55.86       52.39      8.13 o 
  -6  11   6       83.59       92.31      5.83 o 
  -5  11   6        9.45        6.08      1.58 o 
  -4  11   6       33.00       39.56      9.97 o 
  -3  11   6      525.67      549.37     14.46 o 
  -2  11   6      120.33      128.88      4.98 o 
  -1  11   6      120.72      112.46      3.12 o 
   0  11   6      583.78      597.02     20.16 o 
   1  11   6       22.92       30.53      5.30 o 
   2  11   6       70.72       68.22      9.65 o 
   3  11   6      801.32      832.81     14.01 o 
   4  11   6      204.02      182.41      8.46 o 
   5  11   6      118.75      130.29     16.05 o 
   6  11   6      239.12      277.21     44.06 o 
   7  11   6       41.85       30.08      8.55 o 
  -8  12   6        0.76        5.31      2.95 o 
  -7  12   6       73.36       53.99     13.06 o 
  -6  12   6      132.27      125.09      5.56 o 
  -5  12   6       61.75       61.43      7.94 o 
  -4  12   6       34.42       43.01      6.15 o 
  -3  12   6      942.90      982.76     16.40 o 
  -2  12   6      199.53      188.19      4.60 o 
  -1  12   6        0.50        2.84      2.69 o 
   0  12   6      524.42      545.41      9.80 o 
   1  12   6      738.70      739.93     18.96 o 
   2  12   6      725.19      761.61     15.82 o 
   3  12   6      100.47      108.13     13.92 o 
   4  12   6      897.19      921.26     13.98 o 
   5  12   6        9.30       10.80      5.02 o 
   6  12   6      117.56      111.02     30.95 o 
  -8  13   6       46.74       40.56     11.35 o 
  -7  13   6       20.97       19.11      3.91 o 
  -6  13   6      232.21      236.77     15.60 o 
  -5  13   6        8.95       13.31      2.87 o 
  -4  13   6        5.40        5.20      1.50 o 
  -3  13   6       88.53       84.71     12.25 o 
  -2  13   6       82.11      101.41     10.38 o 
  -1  13   6      337.51      364.65      7.72 o 
   0  13   6       79.34       78.57      9.19 o 
   1  13   6        0.01        3.39      1.69 o 
   2  13   6      241.02      253.17     10.18 o 
   3  13   6       97.56      110.46      6.81 o 
   4  13   6      171.63      182.73     11.57 o 
   5  13   6        0.00        4.72      3.89 o 
   6  13   6        0.03       -0.73      5.96 o 
  -7  14   6      505.92      610.03     14.13 o 
  -6  14   6      389.93      420.49     10.38 o 
  -5  14   6      485.40      517.69     12.12 o 
  -4  14   6       49.30       45.48      7.50 o 
  -3  14   6     1016.57     1035.77     35.78 o 
  -2  14   6      244.07      250.81      5.77 o 
  -1  14   6        0.60        1.77      1.51 o 
   0  14   6        5.23        5.21      2.00 o 
   1  14   6       10.67        8.66      2.54 o 
   2  14   6       64.14       63.31      6.46 o 
   3  14   6     1069.34     1123.18     21.37 o 
   4  14   6       43.37       35.52      5.43 o 
   5  14   6        1.01        6.38      7.17 o 
   6  14   6       47.67       50.32     13.21 o 
  -7  15   6       98.41       76.17     17.05 o 
  -6  15   6      176.61      169.94     10.37 o 
  -5  15   6       81.32       80.91     14.77 o 
  -4  15   6      157.35      155.97      6.96 o 
  -3  15   6       13.78       11.74      4.82 o 
  -2  15   6       65.13       75.73      6.50 o 
  -1  15   6        0.55        3.15      1.76 o 
   0  15   6       58.13       60.66      7.84 o 
   1  15   6      121.14      130.00     10.12 o 
   2  15   6      663.81      713.35     17.18 o 
   3  15   6      787.49      880.47     13.79 o 
   4  15   6       14.99       17.01      3.51 o 
   5  15   6        6.58        9.72      2.82 o 
   6  15   6      220.26      266.04     16.67 o 
  -7  16   6      125.21      116.86     14.26 o 
  -6  16   6        4.74        3.05      3.10 o 
  -5  16   6      333.64      348.80     10.19 o 
  -4  16   6        7.20        3.60      3.15 o 
  -3  16   6      521.09      547.95     17.88 o 
  -2  16   6      444.79      459.08     11.92 o 
  -1  16   6       98.11       94.80      5.27 o 
   0  16   6       17.66       18.24      3.19 o 
   1  16   6      195.16      209.49      6.46 o 
   2  16   6      141.84      128.32     11.88 o 
   3  16   6      330.02      315.23     15.46 o 
   4  16   6      212.38      182.06     12.73 o 
   5  16   6        3.51       12.00      3.57 o 
   6  16   6       41.23       28.98      8.46 o 
  -7  17   6      273.92      276.78      8.94 o 
  -6  17   6        9.61        5.86      3.13 o 
  -5  17   6        0.50        3.76      2.38 o 
  -4  17   6       19.37       23.59      6.41 o 
  -3  17   6      749.65      734.04     16.04 o 
  -2  17   6      160.61      173.11     13.56 o 
  -1  17   6       87.81       85.36     11.99 o 
   0  17   6        7.09        6.29      2.15 o 
   1  17   6      427.48      419.60      9.95 o 
   2  17   6       78.61       72.47      9.45 o 
   3  17   6        2.35        2.83      2.34 o 
   4  17   6       65.20       45.90      9.78 o 
   5  17   6       15.08       10.78      4.76 o 
  -6  18   6        4.95        5.61      2.58 o 
  -5  18   6       13.94       12.12      4.33 o 
  -4  18   6       51.16       43.03     12.89 o 
  -3  18   6      498.63      521.75     16.82 o 
  -2  18   6      273.66      263.23     22.14 o 
  -1  18   6      324.18      349.10     12.79 o 
   0  18   6      493.07      501.89      8.24 o 
   1  18   6       38.28       36.35      8.83 o 
   2  18   6       68.66       82.44      7.06 o 
   3  18   6       72.61       60.39      8.54 o 
   4  18   6        5.64        9.23      3.37 o 
   5  18   6        0.40       12.24      5.46 o 
  -6  19   6        0.30        3.82      2.10 o 
  -5  19   6        7.52        7.80      3.81 o 
  -4  19   6        2.81        1.50      5.06 o 
  -3  19   6       54.09       50.19     10.40 o 
  -2  19   6        2.13        0.79      3.56 o 
  -1  19   6       22.67       18.31      4.93 o 
   0  19   6      218.92      215.54      9.00 o 
   1  19   6      147.36      119.68     11.57 o 
   2  19   6        8.52        8.80      3.46 o 
   3  19   6        0.76        5.33      3.92 o 
   4  19   6       13.23        9.76      3.81 o 
   5  19   6      128.73      142.38     24.23 o 
  -5  20   6       19.19       23.52      5.18 o 
  -4  20   6       17.28       14.12      6.90 o 
  -3  20   6      193.43      187.98     24.95 o 
  -2  20   6        0.57       -0.36      3.85 o 
  -1  20   6      107.15      101.65      9.46 o 
   0  20   6      502.90      532.13     12.83 o 
   1  20   6       69.50       69.83     10.54 o 
   2  20   6      101.77      117.91      9.77 o 
   3  20   6       87.69       67.00     14.98 o 
   4  20   6        1.71        4.95      3.37 o 
  -5  21   6        4.15        8.07      3.81 o 
  -4  21   6       43.21       39.52     12.59 o 
  -3  21   6        8.55        7.58      4.48 o 
  -2  21   6      180.12      188.65     11.94 o 
  -1  21   6       62.84       71.60     11.41 o 
   0  21   6       86.70       64.20     13.30 o 
   1  21   6       78.37       84.89      8.75 o 
   2  21   6      106.18       98.88     15.15 o 
   3  21   6        4.98        6.20      2.69 o 
   4  21   6        0.78        4.96      2.62 o 
  -4  22   6        2.88        5.43      2.89 o 
  -3  22   6      145.49      172.14     21.21 o 
  -2  22   6      100.11       86.25     17.09 o 
  -1  22   6      128.17      141.18     11.77 o 
   0  22   6        4.07        7.97      2.51 o 
   1  22   6      140.82      135.12     12.84 o 
   2  22   6       60.33       53.95      9.57 o 
   3  22   6        7.67       10.60      3.99 o 
  -4  23   6       37.77       31.31      7.87 o 
  -3  23   6       44.97       39.19     12.45 o 
  -2  23   6       30.24       28.51      9.76 o 
  -1  23   6       19.16       11.96      3.91 o 
   0  23   6       53.65       42.42      7.96 o 
   1  23   6       32.88       21.92      4.52 o 
   2  23   6       82.03       63.41     14.33 o 
  -3  24   6       14.70       10.92      6.38 o 
  -2  24   6       27.32       15.59     10.88 o 
  -1  24   6      139.68      185.82     22.22 o 
   0  24   6       63.61       41.00     10.93 o 
   1  24   6       12.22        9.75      2.81 o 
   2  24   6        0.70        0.82      4.07 o 
  -1  25   6        0.64        6.50      4.74 o 
   0  25   6        1.17        4.77      2.97 o 
  -9   0   7      252.47      319.56     17.56 o 
  -7   0   7       12.63        9.06      7.20 o 
  -5   0   7       49.51       43.45      6.88 o 
  -3   0   7       49.82       38.74      5.39 o 
  -1   0   7     4059.22     4214.57     55.80 o 
   1   0   7      118.75      120.17      7.62 o 
   3   0   7        0.65       10.74      7.49 o 
   5   0   7      163.09      124.43     26.89 o 
   7   0   7       91.36       71.34     30.94 o 
  -9   1   7        0.12        8.78      4.50 o 
  -8   1   7       43.23       32.32     12.83 o 
  -7   1   7      178.66      179.66     15.86 o 
  -6   1   7       49.42       34.61      6.42 o 
  -5   1   7        0.03        0.54      1.62 o 
  -4   1   7      192.53      188.18      4.02 o 
  -3   1   7      545.95      573.07      7.47 o 
  -2   1   7     3129.75     3225.62     24.29 o 
  -1   1   7     2645.67     2726.88     24.56 o 
   0   1   7       52.11       57.15      6.21 o 
   1   1   7        6.52        5.39      2.21 o 
   2   1   7      264.65      276.52     14.12 o 
   3   1   7      322.06      309.30     13.18 o 
   4   1   7        9.50       21.31      6.52 o 
   5   1   7      329.63      360.79     16.84 o 
   6   1   7      125.02      100.00     18.75 o 
   7   1   7        3.68        9.23      6.64 o 
  -8   2   7      154.41      158.55     11.41 o 
  -7   2   7       36.50       37.47     11.30 o 
  -6   2   7        9.23        6.69      4.95 o 
  -5   2   7      167.55      146.50      9.44 o 
  -4   2   7       97.16       86.69      3.97 o 
  -3   2   7       10.51        7.98      1.48 o 
  -2   2   7     1749.19     1846.25     17.35 o 
  -1   2   7      713.50      740.35     14.77 o 
   0   2   7      128.39      129.30      3.93 o 
   1   2   7        4.18        3.78      1.11 o 
   2   2   7        9.11       15.59      6.29 o 
   3   2   7       40.16       52.10     10.09 o 
   4   2   7     1704.96     1786.03     28.92 o 
   5   2   7        0.00        7.36      5.52 o 
   6   2   7       13.09       14.43      5.50 o 
   7   2   7        7.83       14.10      7.87 o 
  -8   3   7      623.60      720.36     23.14 o 
  -7   3   7       27.25       24.98      6.80 o 
  -6   3   7      236.53      246.74      9.71 o 
  -5   3   7      383.76      404.23     18.03 o 
  -4   3   7       35.31       31.94      3.82 o 
  -3   3   7      195.07      168.55      3.54 o 
  -2   3   7      416.08      444.84      9.41 o 
  -1   3   7        5.99        6.96      2.06 o 
   0   3   7      261.85      274.11      4.98 o 
   1   3   7       10.62       14.52      2.17 o 
   2   3   7        1.07        1.90      4.86 o 
   3   3   7      222.65      226.49     10.80 o 
   4   3   7       26.01       36.53      9.47 o 
   5   3   7       72.14       71.64     12.57 o 
   6   3   7       15.27       15.45      4.86 o 
   7   3   7       17.65       21.39      7.97 o 
  -8   4   7      212.28      199.97     16.49 o 
  -7   4   7      342.23      359.72     11.99 o 
  -6   4   7       40.54       41.31      7.62 o 
  -5   4   7      186.09      184.19     11.70 o 
  -4   4   7      395.57      396.37      6.20 o 
  -3   4   7      104.78      103.84      3.79 o 
  -2   4   7       28.89       37.81      3.93 o 
  -1   4   7       29.44       28.81      4.13 o 
   0   4   7      172.75      169.98      5.56 o 
   1   4   7      320.39      320.82      8.72 o 
   2   4   7       22.20       20.22      4.00 o 
   3   4   7      533.52      561.38     15.49 o 
   4   4   7      620.78      629.97     20.33 o 
   5   4   7        5.60        7.72      4.59 o 
   6   4   7       32.86       29.62      9.31 o 
   7   4   7       30.97       29.92     11.60 o 
  -8   5   7      400.85      437.05     12.56 o 
  -7   5   7      526.34      579.68     21.96 o 
  -6   5   7       12.64       22.87      5.56 o 
  -5   5   7      242.93      247.84      8.10 o 
  -4   5   7      499.38      528.37      7.71 o 
  -3   5   7      341.38      341.77      8.03 o 
  -2   5   7        1.14        3.95      1.72 o 
  -1   5   7       52.74       52.60      3.85 o 
   0   5   7      409.64      408.06      7.38 o 
   1   5   7       73.55       85.62     11.58 o 
   2   5   7       10.16       11.92      2.77 o 
   3   5   7       58.07       51.95      7.36 o 
   4   5   7        7.40        8.65      5.45 o 
   5   5   7      234.20      215.85     33.28 o 
   6   5   7       85.51       63.91     13.68 o 
   7   5   7        3.71        3.75      5.75 o 
  -8   6   7       17.37       17.37      6.21 o 
  -7   6   7      323.32      330.17     16.07 o 
  -6   6   7        1.84        6.38      2.86 o 
  -5   6   7       12.20        4.97      2.51 o 
  -4   6   7      640.81      647.45     13.10 o 
  -3   6   7       97.57       91.43      3.95 o 
  -2   6   7      317.70      326.37      7.13 o 
  -1   6   7        0.31        3.44      1.59 o 
   0   6   7       69.22       72.40      5.82 o 
   1   6   7      131.63      132.29      7.09 o 
   2   6   7      419.43      422.53      9.50 o 
   3   6   7       90.25       98.43     11.69 o 
   4   6   7       23.29       23.69      7.45 o 
   5   6   7       49.99       40.63      7.67 o 
   6   6   7      400.73      447.21     81.83 o 
   7   6   7        7.79        5.53      2.63 o 
  -8   7   7       21.02       23.09      9.87 o 
  -7   7   7       69.09       62.79     12.85 o 
  -6   7   7        9.30        9.38      2.75 o 
  -5   7   7       87.66       79.14     10.01 o 
  -4   7   7      333.14      363.33      8.47 o 
  -3   7   7      359.02      355.71     11.10 o 
  -2   7   7      445.39      430.02      8.67 o 
  -1   7   7      359.27      352.62      8.09 o 
   0   7   7       13.20       18.93      3.00 o 
   1   7   7       57.10       52.41      6.90 o 
   2   7   7       35.71       42.72      7.36 o 
   3   7   7       72.78       81.69      8.45 o 
   4   7   7        2.68        5.27      4.12 o 
   5   7   7       12.31       12.12      4.66 o 
   6   7   7       26.01       17.09      4.27 o 
   7   7   7        2.29        5.48      8.28 o 
  -8   8   7        0.43        6.15      3.28 o 
  -7   8   7       22.99       25.34      5.22 o 
  -6   8   7       31.94       22.07      5.95 o 
  -5   8   7       90.95       98.60      7.76 o 
  -4   8   7      627.19      673.92     18.11 o 
  -3   8   7      796.08      829.98     11.21 o 
  -2   8   7       61.55       62.79      5.59 o 
  -1   8   7      131.44      131.27      8.53 o 
   0   8   7      378.71      381.00      8.91 o 
   1   8   7      191.01      189.96      7.34 o 
   2   8   7      207.36      192.37     11.73 o 
   3   8   7      375.78      390.18     11.65 o 
   4   8   7      559.50      568.81     14.77 o 
   5   8   7      213.00      241.11     15.64 o 
   6   8   7       49.80       45.96      8.66 o 
   7   8   7       10.11       12.34     10.85 o 
  -8   9   7       35.82       29.60      9.16 o 
  -7   9   7       81.64       75.87     17.25 o 
  -6   9   7        1.87        1.65      2.03 o 
  -5   9   7       77.06       69.94     10.68 o 
  -4   9   7       96.29      105.58      5.16 o 
  -3   9   7       23.56       18.56      3.23 o 
  -2   9   7        8.13        7.77      2.60 o 
  -1   9   7       24.12       19.92      3.22 o 
   0   9   7      394.70      410.66     14.78 o 
   1   9   7       23.17       25.65      4.56 o 
   2   9   7      199.22      200.82      9.40 o 
   3   9   7      543.81      544.21     15.77 o 
   4   9   7        4.65        8.39      3.71 o 
   5   9   7      345.24      339.02     13.91 o 
   6   9   7       23.90       25.85      6.57 o 
  -8  10   7        2.68        9.19      6.23 o 
  -7  10   7        0.50        0.73      3.05 o 
  -6  10   7       57.63       51.21      8.13 o 
  -5  10   7      189.09      192.65      7.63 o 
  -4  10   7       34.61       34.34      4.63 o 
  -3  10   7        5.32        8.36      2.11 o 
  -2  10   7      108.51      114.91      5.61 o 
  -1  10   7       95.40      102.50      6.54 o 
   0  10   7      343.86      381.06     17.89 o 
   1  10   7       42.17       42.21      5.77 o 
   2  10   7      492.29      518.62     12.09 o 
   3  10   7      128.53      129.66     13.64 o 
   4  10   7      213.75      239.32     17.49 o 
   5  10   7      374.22      409.39     14.56 o 
   6  10   7      131.60      128.27     16.28 o 
  -8  11   7       33.73       32.35      7.00 o 
  -7  11   7       70.27       71.94     15.69 o 
  -6  11   7        9.19        4.71      2.65 o 
  -5  11   7        7.13       10.29      2.17 o 
  -4  11   7      310.18      322.00      8.45 o 
  -3  11   7      122.27      114.28      9.36 o 
  -2  11   7        9.84       12.86      2.76 o 
  -1  11   7      718.68      739.14     11.42 o 
   0  11   7       30.88       31.74      4.77 o 
   1  11   7       26.57       24.30      3.04 o 
   2  11   7      330.21      309.13      9.00 o 
   3  11   7       42.44       48.42      7.31 o 
   4  11   7      400.40      396.61     24.35 o 
   5  11   7       69.17       54.29      8.60 o 
   6  11   7        4.18        7.35      4.06 o 
  -7  12   7        2.34        4.71      2.88 o 
  -6  12   7      156.92      180.39      9.60 o 
  -5  12   7       20.73       20.77      3.99 o 
  -4  12   7        9.32        6.62      6.34 o 
  -3  12   7       14.18       16.49      3.56 o 
  -2  12   7      132.49      138.89      4.87 o 
  -1  12   7       89.70       88.53      9.06 o 
   0  12   7      224.81      206.52     16.09 o 
   1  12   7       96.69      101.37     11.03 o 
   2  12   7       39.37       43.84      5.45 o 
   3  12   7       62.54       66.20      9.60 o 
   4  12   7       42.32       29.33      4.31 o 
   5  12   7        1.30        3.17      2.30 o 
   6  12   7       40.95       39.38      7.64 o 
  -7  13   7      541.56      564.12     12.33 o 
  -6  13   7       50.34       37.17      6.73 o 
  -5  13   7      205.26      210.49     10.81 o 
  -4  13   7       65.73       78.72      9.71 o 
  -3  13   7        8.19        8.15      3.64 o 
  -2  13   7        1.11        3.20      1.73 o 
  -1  13   7        0.99        3.29      1.35 o 
   0  13   7        0.93        5.02      1.84 o 
   1  13   7       16.56       16.64      3.48 o 
   2  13   7      189.62      191.84     10.77 o 
   3  13   7        0.64        6.21      2.90 o 
   4  13   7      576.63      606.16     11.59 o 
   5  13   7        1.63        4.15      2.47 o 
   6  13   7        1.57       -1.74      4.92 o 
  -7  14   7       76.66       68.95     16.11 o 
  -6  14   7     1199.93     1414.46     26.84 o 
  -5  14   7      234.64      251.05      6.95 o 
  -4  14   7        5.91       11.15      3.28 o 
  -3  14   7        0.08        3.17      1.86 o 
  -2  14   7       30.86       28.82      5.48 o 
  -1  14   7        1.57        0.77      2.25 o 
   0  14   7       15.94       16.67      3.58 o 
   1  14   7       82.42       76.80      8.63 o 
   2  14   7      235.30      246.26      7.58 o 
   3  14   7        0.00        5.68      1.89 o 
   4  14   7        4.14        6.83      2.23 o 
   5  14   7       25.54       16.21      7.60 o 
  -7  15   7       75.18       50.89     14.84 o 
  -6  15   7       16.51       17.42      4.09 o 
  -5  15   7      103.50       92.99     11.82 o 
  -4  15   7        3.80        9.13      4.25 o 
  -3  15   7      677.27      737.65     13.87 o 
  -2  15   7       10.65       14.59      2.96 o 
  -1  15   7        8.70       10.14      3.57 o 
   0  15   7        2.59        5.98      3.17 o 
   1  15   7       27.92       28.95      4.82 o 
   2  15   7      117.25      121.85      8.71 o 
   3  15   7      135.20      126.54     12.14 o 
   4  15   7       55.05       64.04      5.39 o 
   5  15   7        3.84        5.91      2.88 o 
  -6  16   7      136.45      117.65      9.72 o 
  -5  16   7      193.75      207.30     10.80 o 
  -4  16   7       15.98       18.72      5.08 o 
  -3  16   7      784.00      841.31     16.02 o 
  -2  16   7      134.94      129.78     17.51 o 
  -1  16   7      106.52      116.26     11.42 o 
   0  16   7      165.71      160.96     10.01 o 
   1  16   7      448.66      531.13     18.85 o 
   2  16   7      667.48      740.76     16.04 o 
   3  16   7       80.10       61.31     11.47 o 
   4  16   7       46.10       45.96      8.94 o 
   5  16   7       17.56        8.66      3.79 o 
  -6  17   7        0.06        2.54      4.99 o 
  -5  17   7        0.01       -2.07      4.08 o 
  -4  17   7       11.64       10.93      4.24 o 
  -3  17   7      472.42      556.88     19.58 o 
  -2  17   7       72.18       65.05     13.34 o 
  -1  17   7      111.81      120.39      6.15 o 
   0  17   7       20.96       23.59      3.99 o 
   1  17   7        0.56        2.81      2.12 o 
   2  17   7      183.52      202.97      7.54 o 
   3  17   7       37.43       33.23      7.14 o 
   4  17   7        2.62        4.23      3.32 o 
   5  17   7       16.79       18.27      7.43 o 
  -6  18   7        0.77        6.47      3.16 o 
  -5  18   7       10.81        9.20      3.58 o 
  -4  18   7       73.17       67.90     15.55 o 
  -3  18   7       52.83       45.76      7.61 o 
  -2  18   7      733.34      781.53     22.99 o 
  -1  18   7       82.11       99.38     13.05 o 
   0  18   7      105.70      119.98      9.30 o 
   1  18   7      303.50      327.12     12.92 o 
   2  18   7       52.36       50.54      8.48 o 
   3  18   7       20.69       18.90      4.69 o 
   4  18   7        0.87        4.66      2.81 o 
  -5  19   7       11.25       12.91      4.34 o 
  -4  19   7        6.60       16.58      5.70 o 
  -3  19   7        1.86        6.49      5.02 o 
  -2  19   7      161.71      152.69     13.29 o 
  -1  19   7      162.08      197.47     14.93 o 
   0  19   7       57.20       58.92      8.55 o 
   1  19   7       31.97       31.63      4.97 o 
   2  19   7       25.75       18.17      4.32 o 
   3  19   7       13.08       10.57      2.74 o 
   4  19   7       31.59       33.87      9.36 o 
  -5  20   7       93.05      143.86     36.19 o 
  -4  20   7       54.71       45.41     13.78 o 
  -3  20   7      115.11      128.57     11.63 o 
  -2  20   7       27.60       28.21      6.41 o 
  -1  20   7        0.61        8.04      2.73 o 
   0  20   7      204.47      198.41      7.80 o 
   1  20   7      330.88      336.10     12.08 o 
   2  20   7      546.97      610.07     10.37 o 
   3  20   7       21.14       19.69      5.71 o 
  -4  21   7       18.65       30.00      7.22 o 
  -3  21   7       70.22       48.39     16.25 o 
  -2  21   7       65.58       65.70     13.36 o 
  -1  21   7        0.84        4.15      3.40 o 
   0  21   7       14.50       12.87      5.07 o 
   1  21   7      163.56      157.82      9.67 o 
   2  21   7       90.62       60.83     10.65 o 
   3  21   7       84.81       72.97     15.12 o 
  -4  22   7        8.01       18.78      7.70 o 
  -3  22   7       38.26       36.94     11.39 o 
  -2  22   7       63.89       72.74     18.04 o 
  -1  22   7        6.04        7.85      3.69 o 
   0  22   7       35.20       29.58      6.95 o 
   1  22   7      228.87      255.86     14.92 o 
   2  22   7      163.88      154.94     12.74 o 
  -3  23   7        0.85       11.41      3.44 o 
  -2  23   7        3.62        0.06      2.61 o 
  -1  23   7        0.45        3.48      4.59 o 
   0  23   7        0.19        4.62      2.57 o 
   1  23   7       89.04       88.56      8.59 o 
  -1  24   7       66.69       85.50     18.31 o 
   0  24   7       24.19       21.45      8.94 o 
  -8   0   8        3.59       11.07      4.85 o 
  -6   0   8      146.11      119.52     11.29 o 
  -4   0   8       51.62       46.83      4.47 o 
  -2   0   8     1003.33      959.64     17.79 o 
   0   0   8      110.06      106.04      5.24 o 
   2   0   8     1317.69     1255.18     41.38 o 
   4   0   8      292.62      335.16     45.76 o 
   6   0   8      174.69      151.71     45.48 o 
  -8   1   8       68.41       54.79      9.47 o 
  -7   1   8       13.96       10.83      4.69 o 
  -6   1   8        7.92       12.38      4.69 o 
  -5   1   8       21.60       21.17      3.51 o 
  -4   1   8      163.05      144.54      4.50 o 
  -3   1   8      541.86      512.24      8.24 o 
  -2   1   8       21.29       29.31      3.17 o 
  -1   1   8       88.15       85.55      4.86 o 
   0   1   8      104.33       87.15      4.85 o 
   1   1   8      644.99      656.71     10.08 o 
   2   1   8       65.70       84.23     13.63 o 
   3   1   8       10.61       11.82      3.92 o 
   4   1   8        0.16        7.11      5.42 o 
   5   1   8      252.07      217.40     35.41 o 
   6   1   8      187.22      139.46     29.07 o 
  -8   2   8      160.86      125.38     32.50 o 
  -7   2   8       45.94       33.94      8.21 o 
  -6   2   8        7.56        7.24      3.19 o 
  -5   2   8       16.49       15.52      4.58 o 
  -4   2   8       37.35       28.50      4.08 o 
  -3   2   8      289.58      279.65      7.56 o 
  -2   2   8      246.13      214.43      5.41 o 
  -1   2   8      194.12      218.76      4.92 o 
   0   2   8       15.09       12.47      2.19 o 
   1   2   8      138.07      147.24      9.12 o 
   2   2   8       11.45       19.31      3.52 o 
   3   2   8       13.35       15.78      4.58 o 
   4   2   8        2.10       21.86     15.97 o 
   5   2   8       11.28       19.88      9.38 o 
   6   2   8       82.30       56.69     12.45 o 
  -8   3   8      454.73      517.60     16.34 o 
  -7   3   8      113.12       97.56     23.51 o 
  -6   3   8      110.31       85.61      7.97 o 
  -5   3   8        0.37        4.99      2.34 o 
  -4   3   8      111.84       98.19      5.35 o 
  -3   3   8       67.41       61.97      5.24 o 
  -2   3   8       20.29       20.83      2.22 o 
  -1   3   8      139.58      128.95      5.61 o 
   0   3   8       14.38        6.51      2.21 o 
   1   3   8       21.01       19.41      4.01 o 
   2   3   8       50.17       47.19      8.85 o 
   3   3   8      202.69      193.22     17.60 o 
   4   3   8      271.49      279.91     35.45 o 
   5   3   8      259.18      290.74     21.78 o 
   6   3   8       38.98       24.10      6.41 o 
  -8   4   8      408.65      451.97     14.64 o 
  -7   4   8      546.70      581.47     21.91 o 
  -6   4   8      166.76      150.72     12.01 o 
  -5   4   8        9.33       11.01      3.57 o 
  -4   4   8       20.64       24.26      3.04 o 
  -3   4   8      223.54      213.40      4.40 o 
  -2   4   8       94.16       85.58      3.70 o 
  -1   4   8      168.47      165.36      4.31 o 
   0   4   8       14.23       15.69      2.80 o 
   1   4   8      259.33      256.16      8.14 o 
   2   4   8      142.14      164.13      6.62 o 
   3   4   8       37.82       34.19      6.36 o 
   4   4   8      307.22      289.29     15.13 o 
   5   4   8      115.16      108.95     19.77 o 
   6   4   8       57.95       54.43     10.39 o 
  -8   5   8       91.10      114.13     24.70 o 
  -7   5   8       11.57       16.68     10.21 o 
  -6   5   8        8.64        2.74      2.21 o 
  -5   5   8      200.01      187.66      6.74 o 
  -4   5   8       46.60       43.80      5.86 o 
  -3   5   8      100.94      103.75      5.64 o 
  -2   5   8       17.82       14.82      2.80 o 
  -1   5   8       15.72       21.35      3.36 o 
   0   5   8        2.97        3.70      1.66 o 
   1   5   8       51.50       60.46      8.78 o 
   2   5   8       61.27       56.52      7.29 o 
   3   5   8      146.48      143.40     20.22 o 
   4   5   8      137.22      122.22     18.08 o 
   5   5   8      398.24      430.14     25.67 o 
   6   5   8      135.69      109.51     29.17 o 
  -8   6   8       89.84       68.93     22.19 o 
  -7   6   8        3.08        1.69      2.66 o 
  -6   6   8       76.21       51.30      9.24 o 
  -5   6   8      336.90      337.21      7.84 o 
  -4   6   8       52.49       56.52      7.20 o 
  -3   6   8       33.27       30.49      3.45 o 
  -2   6   8      101.46      109.01      5.96 o 
  -1   6   8      588.06      612.34      9.89 o 
   0   6   8       46.22       62.81      8.74 o 
   1   6   8      577.00      587.88     23.14 o 
   2   6   8      207.99      211.22      7.96 o 
   3   6   8       69.49       70.43     10.85 o 
   4   6   8       84.75       85.40      7.53 o 
   5   6   8      152.36      171.72     22.58 o 
   6   6   8        4.42        5.79      4.75 o 
  -8   7   8        2.82        4.24      3.78 o 
  -7   7   8       36.08       32.26      7.39 o 
  -6   7   8       37.77       43.15      7.17 o 
  -5   7   8       34.05       35.93      6.13 o 
  -4   7   8       46.49       45.68      6.50 o 
  -3   7   8      798.03      806.79     10.58 o 
  -2   7   8       58.41       56.66      6.32 o 
  -1   7   8      153.98      153.84      9.09 o 
   0   7   8       15.57       23.50      3.74 o 
   1   7   8      240.71      224.45      6.28 o 
   2   7   8      240.37      270.62     10.96 o 
   3   7   8      408.95      446.45     14.59 o 
   4   7   8      293.99      288.43     24.47 o 
   5   7   8       48.70       43.75      9.49 o 
   6   7   8       31.82       24.29      6.51 o 
  -8   8   8       14.24       17.69      5.06 o 
  -7   8   8       28.36       24.98      7.05 o 
  -6   8   8        2.77        5.68      2.33 o 
  -5   8   8       62.49       65.40      5.46 o 
  -4   8   8      148.43      145.43      5.98 o 
  -3   8   8      188.35      199.07      4.52 o 
  -2   8   8        2.67        3.55      1.30 o 
  -1   8   8       68.76       62.61      8.70 o 
   0   8   8       78.20       84.37     11.13 o 
   1   8   8      557.12      589.54     22.75 o 
   2   8   8      104.30      125.51      9.04 o 
   3   8   8      353.29      370.48     12.32 o 
   4   8   8      398.94      430.80     13.44 o 
   5   8   8        2.35        6.37      3.03 o 
   6   8   8      309.81      329.16     16.83 o 
  -8   9   8        5.24       11.54      4.59 o 
  -7   9   8       59.45       45.88     10.60 o 
  -6   9   8        3.46        3.51      2.10 o 
  -5   9   8        0.14        4.61      2.50 o 
  -4   9   8        2.83        3.67      2.28 o 
  -3   9   8        8.73       14.26      3.93 o 
  -2   9   8      152.96      166.37      6.97 o 
  -1   9   8      412.29      416.45     18.59 o 
   0   9   8       86.84      106.90      8.36 o 
   1   9   8      109.37      106.59     14.90 o 
   2   9   8       25.35       24.75      5.77 o 
   3   9   8      116.68      130.02     14.53 o 
   4   9   8      865.27      912.57     36.66 o 
   5   9   8       18.57       31.10      7.14 o 
   6   9   8        1.87        2.64      3.16 o 
  -7  10   8        4.86        9.38      4.17 o 
  -6  10   8       91.41       72.85     16.26 o 
  -5  10   8       18.22        8.39      2.93 o 
  -4  10   8       31.86       39.18      5.53 o 
  -3  10   8       18.30       21.41      4.12 o 
  -2  10   8       26.48       32.78      4.44 o 
  -1  10   8      226.66      265.53     14.26 o 
   0  10   8        2.00        5.14      2.34 o 
   1  10   8        0.57        2.80      2.74 o 
   2  10   8      167.93      184.82      7.18 o 
   3  10   8      167.86      191.88     16.78 o 
   4  10   8      232.32      271.71     26.48 o 
   5  10   8       11.42       10.56      5.26 o 
   6  10   8       16.92       11.66      5.42 o 
  -7  11   8        6.79       18.46      7.11 o 
  -6  11   8      131.35      113.03     16.75 o 
  -5  11   8      354.59      372.34     10.90 o 
  -4  11   8        0.01        2.08      2.08 o 
  -3  11   8       17.08       14.15      4.28 o 
  -2  11   8       10.28        8.78      2.92 o 
  -1  11   8      215.25      212.37     12.16 o 
   0  11   8      653.64      659.33     12.82 o 
   1  11   8       80.39       86.60     11.57 o 
   2  11   8       12.17       17.67      5.48 o 
   3  11   8       24.51       32.62      5.15 o 
   4  11   8       50.61       39.82      5.64 o 
   5  11   8        1.25        4.16      2.04 o 
   6  11   8       39.08       19.85     11.53 o 
  -7  12   8       74.57       73.75     14.22 o 
  -6  12   8        9.05        8.09      3.41 o 
  -5  12   8       37.78       26.09      6.27 o 
  -4  12   8      224.50      220.94      5.71 o 
  -3  12   8        1.98        6.61      1.84 o 
  -2  12   8       53.61       50.61      6.30 o 
  -1  12   8       73.17       77.42      9.67 o 
   0  12   8        0.51        6.54      2.00 o 
   1  12   8      176.94      177.87     11.04 o 
   2  12   8        0.14        2.93      3.10 o 
   3  12   8        0.11        1.79      2.73 o 
   4  12   8       28.94       24.65      5.96 o 
   5  12   8        4.20        5.38      3.17 o 
  -7  13   8       39.17       51.16      7.04 o 
  -6  13   8       11.61       11.07      2.96 o 
  -5  13   8        1.98        4.19      2.21 o 
  -4  13   8       49.20       57.56      6.15 o 
  -3  13   8        3.50        2.28      2.00 o 
  -2  13   8       64.91       76.90     10.41 o 
  -1  13   8       36.84       37.61      5.90 o 
   0  13   8       21.01       25.12      6.75 o 
   1  13   8        0.13        1.23      3.30 o 
   2  13   8      111.77       94.12     13.25 o 
   3  13   8      121.91      124.07     12.34 o 
   4  13   8       45.13       39.52      6.13 o 
   5  13   8       13.41        9.77      8.99 o 
  -7  14   8      152.22      166.80      8.85 o 
  -6  14   8        0.30        3.53      3.66 o 
  -5  14   8       70.97       89.39     12.50 o 
  -4  14   8      449.41      494.78     10.09 o 
  -3  14   8        3.91        6.89      3.19 o 
  -2  14   8       84.18       76.53     11.55 o 
  -1  14   8       17.74       21.07      4.69 o 
   0  14   8        1.09        4.77      2.58 o 
   1  14   8       69.93       60.66     11.24 o 
   2  14   8       90.11       93.26     11.52 o 
   3  14   8       11.40        9.06      2.79 o 
   4  14   8        0.02        5.54      1.99 o 
   5  14   8        7.83        3.68      8.23 o 
  -6  15   8      369.30      370.53     12.86 o 
  -5  15   8        0.85        3.06      1.82 o 
  -4  15   8       20.26       25.80      5.60 o 
  -3  15   8       88.49       86.13     22.91 o 
  -2  15   8        8.19        5.50      5.55 o 
  -1  15   8      103.94      120.78      7.33 o 
   0  15   8        3.40       10.15      3.14 o 
   1  15   8        3.50        7.52      2.29 o 
   2  15   8        1.72        9.42      3.06 o 
   3  15   8        4.90        5.33      2.98 o 
   4  15   8       15.16       11.75      4.76 o 
   5  15   8       20.47       20.79      6.80 o 
  -6  16   8       72.33       50.94     10.53 o 
  -5  16   8       49.44       44.89      9.86 o 
  -4  16   8       12.30       13.22      3.98 o 
  -3  16   8      338.11      362.72     25.80 o 
  -2  16   8      153.55      148.48     11.81 o 
  -1  16   8        7.46        6.06      3.24 o 
   0  16   8      179.45      195.82      9.35 o 
   1  16   8       32.80       27.07      5.78 o 
   2  16   8       18.31        9.14      4.05 o 
   3  16   8       16.28       15.96      5.79 o 
   4  16   8        5.41        4.60      2.76 o 
  -6  17   8       47.27       44.97      9.21 o 
  -5  17   8       21.27       12.24      4.09 o 
  -4  17   8        0.08       -1.00      3.57 o 
  -3  17   8       98.18       95.85     18.63 o 
  -2  17   8        6.66        7.74      3.72 o 
  -1  17   8      249.18      272.63     18.38 o 
   0  17   8      198.34      200.88     19.03 o 
   1  17   8        5.61        6.72      1.91 o 
   2  17   8       20.94       20.83      6.18 o 
   3  17   8       54.36       39.94      7.82 o 
   4  17   8       31.98       25.22      6.61 o 
  -5  18   8      105.71      145.52     21.04 o 
  -4  18   8      268.45      252.07     14.68 o 
  -3  18   8       21.83       31.43      9.10 o 
  -2  18   8       63.20       67.71     19.29 o 
  -1  18   8       10.40       17.94      5.24 o 
   0  18   8      839.59      890.51     20.00 o 
   1  18   8       81.33       69.15     11.51 o 
   2  18   8       27.69       23.08      4.89 o 
   3  18   8      181.05      154.89     10.09 o 
  -5  19   8      141.80      150.31     17.73 o 
  -4  19   8       44.89       36.81      9.79 o 
  -3  19   8        0.00       -1.94      4.56 o 
  -2  19   8       21.94       25.75      6.67 o 
  -1  19   8      220.03      249.86     15.73 o 
   0  19   8      272.65      283.21     13.01 o 
   1  19   8       41.19       40.82      7.46 o 
   2  19   8      113.07      103.34     17.29 o 
   3  19   8       79.44       57.08      9.73 o 
  -4  20   8      119.73      132.73     23.43 o 
  -3  20   8      122.05      139.87     10.43 o 
  -2  20   8       12.87       11.52      7.07 o 
  -1  20   8       46.94       39.53     11.65 o 
   0  20   8       20.27       13.76      4.91 o 
   1  20   8       13.85       11.04      3.21 o 
   2  20   8       75.92       53.96     12.14 o 
  -3  21   8        0.03        2.26      2.89 o 
  -2  21   8        3.53        5.73      3.68 o 
  -1  21   8      613.54      659.13     23.76 o 
   0  21   8        1.25        5.87      3.59 o 
   1  21   8       16.83       13.06      3.24 o 
   2  21   8        6.93        4.99      2.34 o 
  -3  22   8      131.88      146.07     14.64 o 
  -2  22   8       78.12       62.47     13.04 o 
  -1  22   8      378.62      440.21     12.91 o 
   0  22   8        9.23        8.80      4.15 o 
   1  22   8       22.41       19.32      7.94 o 
  -7   0   9        0.16        6.81      3.38 o 
  -5   0   9       28.94       29.84      5.79 o 
  -3   0   9      638.99      705.41     12.00 o 
  -1   0   9      834.97      898.86     15.44 o 
   1   0   9      204.58      230.27     12.95 o 
   3   0   9      173.69      150.72     38.57 o 
   5   0   9       95.90       64.10     29.30 o 
  -8   1   9        0.71        6.95      4.78 o 
  -7   1   9        0.23        4.39      2.72 o 
  -6   1   9      127.00      110.68     20.49 o 
  -5   1   9        9.71        8.41      2.51 o 
  -4   1   9        0.75        3.77      1.86 o 
  -3   1   9     1374.96     1409.45     14.49 o 
  -2   1   9      212.47      240.73      7.92 o 
  -1   1   9       45.67       48.33      5.30 o 
   0   1   9      173.53      164.80      4.48 o 
   1   1   9      128.61      138.17     10.31 o 
   2   1   9      125.31      165.63     12.15 o 
   3   1   9      125.02      130.52     23.42 o 
   4   1   9       48.65       58.35      8.83 o 
   5   1   9       23.43       13.32      4.63 o 
   6   1   9       88.63       94.65     32.21 o 
  -8   2   9       34.32       27.37     11.16 o 
  -7   2   9       18.32       14.13      4.79 o 
  -6   2   9       78.74       70.97     14.56 o 
  -5   2   9        0.37        2.09      2.01 o 
  -4   2   9       10.84       12.47      2.24 o 
  -3   2   9      595.68      624.99     16.58 o 
  -2   2   9     5170.60     5527.41     51.06 o 
  -1   2   9       11.23       11.08      2.21 o 
   0   2   9       22.68       31.59      3.56 o 
   1   2   9      164.84      158.25      8.11 o 
   2   2   9        0.24        6.34      3.88 o 
   3   2   9       13.87        8.34      7.82 o 
   4   2   9      102.31       99.66     13.95 o 
   5   2   9       25.31       19.26      7.15 o 
   6   2   9        8.50       11.04      4.72 o 
  -8   3   9       25.83       24.97      5.90 o 
  -7   3   9       35.47       13.84     10.50 o 
  -6   3   9       12.04        3.23      2.92 o 
  -5   3   9      473.41      469.27      9.99 o 
  -4   3   9      116.70      109.53      6.76 o 
  -3   3   9     2695.00     2816.01     29.00 o 
  -2   3   9      697.63      752.29     15.77 o 
  -1   3   9       99.95       82.76      6.87 o 
   0   3   9      316.27      301.61      9.67 o 
   1   3   9      468.77      451.77     15.72 o 
   2   3   9       61.06       80.04     12.98 o 
   3   3   9      106.69       97.34     12.99 o 
   4   3   9      411.44      426.69     14.11 o 
   5   3   9       67.23       57.73     12.70 o 
   6   3   9       23.03       17.49      7.31 o 
  -8   4   9       79.61       53.25     19.30 o 
  -7   4   9       22.50       16.88      6.02 o 
  -6   4   9      156.27      116.18      6.64 o 
  -5   4   9        8.28        9.20      2.91 o 
  -4   4   9        0.42        5.07      2.44 o 
  -3   4   9      997.92     1015.85     12.53 o 
  -2   4   9     3352.12     3345.48     33.17 o 
  -1   4   9      187.69      191.63      6.91 o 
   0   4   9       20.20       29.26      5.71 o 
   1   4   9       43.80       51.94      6.65 o 
   2   4   9        9.52       12.61      4.58 o 
   3   4   9        5.39       10.51      4.16 o 
   4   4   9      101.51      122.72     15.94 o 
   5   4   9        0.27       14.96      6.42 o 
   6   4   9        5.30        4.80      4.94 o 
  -8   5   9       12.16       11.64     10.65 o 
  -7   5   9        0.33        5.73      5.81 o 
  -6   5   9       97.73       73.22     13.28 o 
  -5   5   9      147.72      140.17      8.36 o 
  -4   5   9      235.06      238.99     11.23 o 
  -3   5   9      753.82      805.48     10.54 o 
  -2   5   9     2451.69     2601.53     23.47 o 
  -1   5   9       38.57       46.48      5.10 o 
   0   5   9      202.00      213.24      9.10 o 
   1   5   9      270.21      261.26      9.01 o 
   2   5   9      175.57      145.24     14.56 o 
   3   5   9      100.52       94.84     13.63 o 
   4   5   9        0.60        5.24      4.21 o 
   5   5   9      293.92      317.85     31.43 o 
   6   5   9      144.04      164.24     18.39 o 
  -7   6   9        7.79        8.28      3.94 o 
  -6   6   9      205.83      199.52     18.59 o 
  -5   6   9      126.87      125.06      8.06 o 
  -4   6   9       14.75       16.84      3.13 o 
  -3   6   9      381.00      381.95      7.69 o 
  -2   6   9        4.36        7.30      2.12 o 
  -1   6   9      705.31      693.21     11.99 o 
   0   6   9       19.06       24.72      3.97 o 
   1   6   9      166.53      151.18     19.26 o 
   2   6   9       27.06       36.28     10.85 o 
   3   6   9      142.95      153.33     14.28 o 
   4   6   9       34.06       27.29      8.35 o 
   5   6   9        2.20        6.50      5.90 o 
   6   6   9        5.45        4.61      2.57 o 
  -7   7   9        0.99        5.06      4.20 o 
  -6   7   9       50.01       33.75      9.93 o 
  -5   7   9      118.44      113.36     17.24 o 
  -4   7   9       39.65       38.45      5.27 o 
  -3   7   9      241.74      242.04      5.06 o 
  -2   7   9       55.71       43.67      5.64 o 
  -1   7   9       46.02       47.34      6.87 o 
   0   7   9      175.99      174.82     13.77 o 
   1   7   9       34.60       34.58      5.53 o 
   2   7   9       38.77       48.57      9.75 o 
   3   7   9        8.84       10.68      4.39 o 
   4   7   9      224.35      268.60     10.32 o 
   5   7   9      186.74      180.16     20.61 o 
  -7   8   9       27.54       26.23      6.22 o 
  -6   8   9        2.73        1.82      2.57 o 
  -5   8   9        1.26        3.21      1.77 o 
  -4   8   9      463.55      483.04     10.57 o 
  -3   8   9       64.22       71.44      9.18 o 
  -2   8   9        7.44        3.90      2.05 o 
  -1   8   9      127.73      150.77      8.96 o 
   0   8   9       59.64       62.93     10.35 o 
   1   8   9       18.73       20.84      6.39 o 
   2   8   9      506.63      516.48     11.91 o 
   3   8   9      244.64      258.38     15.56 o 
   4   8   9      316.56      344.32     36.82 o 
   5   8   9      114.47      108.79     13.02 o 
  -7   9   9       27.78       25.30      5.65 o 
  -6   9   9        9.07        9.53      3.45 o 
  -5   9   9      194.35      176.90      6.18 o 
  -4   9   9       15.40       18.84      5.34 o 
  -3   9   9      197.60      214.03      7.03 o 
  -2   9   9      109.86      126.47      7.37 o 
  -1   9   9      925.41      946.17     19.18 o 
   0   9   9      165.70      159.79      7.69 o 
   1   9   9       92.82       96.10     13.41 o 
   2   9   9      483.02      511.74     26.82 o 
   3   9   9     1114.06     1198.95     29.19 o 
   4   9   9      543.13      573.12     22.30 o 
   5   9   9       12.82       13.93      5.01 o 
  -7  10   9      208.23      220.47     12.99 o 
  -6  10   9        8.59        8.13      3.15 o 
  -5  10   9       56.19       53.61      9.32 o 
  -4  10   9      284.36      290.74      8.11 o 
  -3  10   9      441.72      414.25     15.21 o 
  -2  10   9       61.15       56.70      9.90 o 
  -1  10   9      207.41      215.98     10.49 o 
   0  10   9      766.68      772.11     17.50 o 
   1  10   9      182.29      204.07     13.83 o 
   2  10   9      125.60      137.26     19.52 o 
   3  10   9       91.79      132.15     23.59 o 
   4  10   9       76.51       57.72     10.09 o 
   5  10   9      145.81      112.66     19.09 o 
  -7  11   9       63.07       64.40     13.23 o 
  -6  11   9        0.01        3.12      2.62 o 
  -5  11   9      213.20      204.39      8.34 o 
  -4  11   9       77.19       73.56     10.01 o 
  -3  11   9      337.25      360.17     19.75 o 
  -2  11   9      268.90      290.34     21.12 o 
  -1  11   9       79.12       75.70     12.01 o 
   0  11   9      118.43      132.56     12.82 o 
   1  11   9       14.53        9.77      3.44 o 
   2  11   9        2.92        1.95      3.62 o 
   3  11   9     1250.03     1429.20     43.00 o 
   4  11   9        4.20        9.96      3.05 o 
   5  11   9        3.38        7.71      5.99 o 
  -7  12   9        0.71        5.98      3.39 o 
  -6  12   9       65.86       63.77     11.76 o 
  -5  12   9       11.13        8.10      3.17 o 
  -4  12   9      244.96      259.42      8.43 o 
  -3  12   9        1.32        6.22      2.06 o 
  -2  12   9       22.36       16.88      4.62 o 
  -1  12   9      878.73      910.90     13.69 o 
   0  12   9      295.33      318.58     11.37 o 
   1  12   9       70.58       65.59     12.14 o 
   2  12   9       14.13       14.69      3.98 o 
   3  12   9      294.75      322.44     17.12 o 
   4  12   9       36.37       37.11      8.85 o 
   5  12   9       69.09       74.67      9.51 o 
  -6  13   9      259.36      252.58      8.76 o 
  -5  13   9       58.30       52.52      7.30 o 
  -4  13   9      115.39      111.24     12.84 o 
  -3  13   9      379.61      401.82     13.20 o 
  -2  13   9       34.97       34.96      6.16 o 
  -1  13   9       88.50       83.06     15.75 o 
   0  13   9      616.08      633.68     18.26 o 
   1  13   9       19.60       15.44      3.96 o 
   2  13   9       51.78       52.59      9.38 o 
   3  13   9       18.50       21.33      8.56 o 
   4  13   9       13.70       11.53      4.06 o 
  -6  14   9        1.91        3.87      1.96 o 
  -5  14   9      115.21      125.43      6.68 o 
  -4  14   9     1507.57     1692.20     29.56 o 
  -3  14   9       32.37       42.31      6.92 o 
  -2  14   9       25.90       19.95     10.89 o 
  -1  14   9       34.82       38.99      8.30 o 
   0  14   9       79.76       73.84     12.03 o 
   1  14   9       83.35       69.14     12.01 o 
   2  14   9      188.86      225.26     21.65 o 
   3  14   9       11.00       13.35      4.31 o 
   4  14   9      126.61      117.78      8.58 o 
  -6  15   9       18.91       18.13      3.90 o 
  -5  15   9       83.85       63.55     13.80 o 
  -4  15   9      121.68      110.88     22.79 o 
  -3  15   9      171.98      172.69     14.93 o 
  -2  15   9       16.75       17.69      4.98 o 
  -1  15   9      787.12      899.92     21.55 o 
   0  15   9       43.09       36.15      8.74 o 
   1  15   9        4.15        2.98      3.48 o 
   2  15   9      101.91      105.32     12.18 o 
   3  15   9       44.27       29.58      6.43 o 
   4  15   9        4.89        9.02      4.06 o 
  -5  16   9       66.28       59.20     11.25 o 
  -4  16   9      664.30      767.79     15.94 o 
  -3  16   9      129.07      127.85     16.25 o 
  -2  16   9       18.27       13.42      3.92 o 
  -1  16   9      390.60      450.86     29.66 o 
   0  16   9      618.46      680.16     20.10 o 
   1  16   9        1.94        7.43      3.96 o 
   2  16   9       34.16       31.83      8.24 o 
   3  16   9       22.66        9.82      3.93 o 
  -5  17   9      158.67      144.82      9.44 o 
  -4  17   9        0.39        5.73      3.19 o 
  -3  17   9       26.49       26.55      6.58 o 
  -2  17   9       41.43       41.95      9.66 o 
  -1  17   9      170.81      172.56     23.64 o 
   0  17   9        4.61        3.36      1.96 o 
   1  17   9        1.83        4.11      2.16 o 
   2  17   9        7.68        5.44      4.21 o 
   3  17   9       11.40       10.03      3.93 o 
  -4  18   9       17.10       10.60      3.59 o 
  -3  18   9        0.08        5.60      3.31 o 
  -2  18   9        1.16        0.90      5.06 o 
  -1  18   9        2.53        2.89      3.03 o 
   0  18   9       11.14        4.97      3.51 o 
   1  18   9       44.50       32.95      6.65 o 
   2  18   9       52.65       50.57      8.57 o 
  -4  19   9       79.74       66.19     22.87 o 
  -3  19   9        6.44        8.82      3.85 o 
  -2  19   9       12.39       14.79      5.33 o 
  -1  19   9       85.56       71.39     19.77 o 
   0  19   9       19.32       15.57      3.94 o 
   1  19   9      166.49      146.90      7.65 o 
   2  19   9        8.00        4.34      2.88 o 
  -3  20   9        0.68        8.43      3.74 o 
  -2  20   9      130.43      116.34     30.19 o 
  -1  20   9       71.14       68.36     15.35 o 
   0  20   9       22.27       22.56      5.30 o 
   1  20   9       42.36       39.95      9.39 o 
  -2  21   9        0.18       -0.84      4.55 o 
  -1  21   9      651.73      681.17     18.01 o 
   0  21   9      128.70      103.95     18.77 o 
  -6   0  10        8.95       15.18      8.99 o 
  -4   0  10      302.56      259.50     11.56 o 
  -2   0  10      948.02      901.73     20.05 o 
   0   0  10       28.92       23.09      5.68 o 
   2   0  10      231.41      187.36     18.99 o 
   4   0  10       64.40       73.65     21.66 o 
  -7   1  10       13.78       10.96      5.27 o 
  -6   1  10        7.28       12.51      4.33 o 
  -5   1  10       10.69        2.71      2.05 o 
  -4   1  10       24.03       23.29      3.91 o 
  -3   1  10        0.52        3.61      1.45 o 
  -2   1  10      457.48      461.33      9.26 o 
  -1   1  10      102.60       99.88      6.66 o 
   0   1  10       13.44       16.58      2.39 o 
   1   1  10      333.13      334.16     15.62 o 
   2   1  10       49.93       41.56     10.57 o 
   3   1  10        5.79       13.49      6.90 o 
   4   1  10       32.73       25.03      6.93 o 
   5   1  10       24.68       12.02      7.56 o 
  -7   2  10       84.66       64.38     19.97 o 
  -6   2  10        1.17        2.87      3.81 o 
  -5   2  10       64.22       61.56      8.40 o 
  -4   2  10       23.67       22.63      3.54 o 
  -3   2  10       29.35       33.50      4.18 o 
  -2   2  10      112.47      131.14      7.42 o 
  -1   2  10      100.01      111.31      5.13 o 
   0   2  10        1.69        4.44      1.68 o 
   1   2  10      263.81      224.57     11.58 o 
   2   2  10      102.05      107.61     17.25 o 
   3   2  10      100.50       92.92     12.64 o 
   4   2  10        1.04        5.17      3.82 o 
   5   2  10      218.74      218.66     40.04 o 
  -7   3  10       28.64       28.30      8.88 o 
  -6   3  10       43.76       43.39     10.98 o 
  -5   3  10       10.32        8.68      3.79 o 
  -4   3  10       78.08       75.53      5.90 o 
  -3   3  10      539.83      526.02     10.42 o 
  -2   3  10        9.77       11.10      3.41 o 
  -1   3  10      118.18      119.29      6.46 o 
   0   3  10       77.71       58.37      8.07 o 
   1   3  10        0.43        3.85      3.55 o 
   2   3  10      497.39      451.11     33.79 o 
   3   3  10       47.58       38.63      7.94 o 
   4   3  10       28.94       37.28      9.15 o 
   5   3  10       57.82       56.09     15.73 o 
  -7   4  10       23.84       24.06      8.51 o 
  -6   4  10       17.04       34.38      6.71 o 
  -5   4  10      264.47      266.69      7.97 o 
  -4   4  10       32.13       30.84      5.20 o 
  -3   4  10      308.75      314.51      7.02 o 
  -2   4  10        1.05        5.56      1.65 o 
  -1   4  10       10.03        6.81      2.43 o 
   0   4  10       26.68       19.72      4.51 o 
   1   4  10      142.91      118.69     15.66 o 
   2   4  10       65.87       85.85     11.01 o 
   3   4  10       17.05       11.74      4.57 o 
   4   4  10       19.80       25.33      5.15 o 
   5   4  10      176.35      224.55     33.39 o 
  -7   5  10       34.29       31.48      7.75 o 
  -6   5  10      124.25      105.38     15.14 o 
  -5   5  10       72.48       64.17     11.76 o 
  -4   5  10       25.32       29.82      4.62 o 
  -3   5  10      351.80      335.33     10.00 o 
  -2   5  10      112.37      104.21      5.99 o 
  -1   5  10        6.69        5.96      2.75 o 
   0   5  10       52.06       54.75      8.91 o 
   1   5  10        8.82       13.42      4.61 o 
   2   5  10       63.54       75.84     13.58 o 
   3   5  10       38.43       29.69      6.70 o 
   4   5  10       15.17       17.09      5.70 o 
   5   5  10       21.85       18.42      6.37 o 
  -7   6  10       64.41       36.34     11.53 o 
  -6   6  10      141.11      125.20     15.08 o 
  -5   6  10      125.74      116.23     18.79 o 
  -4   6  10        7.22        6.62      2.48 o 
  -3   6  10       93.81       67.99      9.09 o 
  -2   6  10       20.86       25.04      2.90 o 
  -1   6  10       20.12       21.01      5.62 o 
   0   6  10       15.01       14.72      3.60 o 
   1   6  10       21.41       28.48      5.72 o 
   2   6  10       79.04       69.18      9.12 o 
   3   6  10       32.28       35.58      6.50 o 
   4   6  10        0.00        9.55      4.33 o 
   5   6  10       28.29       16.25      5.74 o 
  -7   7  10        1.41        9.25      5.16 o 
  -6   7  10       27.73       26.15      5.30 o 
  -5   7  10      101.48       92.61     10.25 o 
  -4   7  10      236.64      242.19      8.99 o 
  -3   7  10       51.68       50.20      6.48 o 
  -2   7  10        0.03        2.72      1.42 o 
  -1   7  10      406.72      398.12     12.02 o 
   0   7  10        6.21        3.42      1.92 o 
   1   7  10       23.55       37.62      6.38 o 
   2   7  10        0.82        7.86      4.41 o 
   3   7  10       21.66       16.75      6.21 o 
   4   7  10       32.27       28.69      6.10 o 
   5   7  10        0.56        5.38      3.03 o 
  -7   8  10       84.34       48.84     17.14 o 
  -6   8  10      157.59      142.71     19.19 o 
  -5   8  10        2.62        1.73      3.07 o 
  -4   8  10      688.53      734.93     12.01 o 
  -3   8  10        2.55        6.41      2.43 o 
  -2   8  10      258.91      264.02     11.51 o 
  -1   8  10       29.85       34.02      5.86 o 
   0   8  10      125.17      128.45      8.15 o 
   1   8  10       95.95       92.72     13.43 o 
   2   8  10        7.47       11.06      3.67 o 
   3   8  10       11.07        5.15      4.06 o 
   4   8  10       20.55       22.36      7.58 o 
   5   8  10        0.01        2.49      3.60 o 
  -6   9  10        9.26        6.75      3.17 o 
  -5   9  10       24.72       26.53      4.52 o 
  -4   9  10      209.88      207.51      9.72 o 
  -3   9  10      155.50      165.82     13.18 o 
  -2   9  10      232.82      216.57     11.52 o 
  -1   9  10      208.92      213.27     14.45 o 
   0   9  10        3.19        9.34      3.33 o 
   1   9  10      405.31      406.39     12.09 o 
   2   9  10        7.15       12.49      3.24 o 
   3   9  10      292.95      325.35     23.12 o 
   4   9  10        0.58        5.75      3.25 o 
  -6  10  10       17.22       17.49      6.31 o 
  -5  10  10        0.00       -0.42      3.09 o 
  -4  10  10      146.71      168.23     21.76 o 
  -3  10  10      272.29      254.95      9.59 o 
  -2  10  10      339.61      343.64     16.74 o 
  -1  10  10       83.50       68.67     10.76 o 
   0  10  10        9.31       11.71      3.78 o 
   1  10  10       19.58       18.16      4.30 o 
   2  10  10      133.26      140.54     14.32 o 
   3  10  10        6.20        8.73      4.14 o 
   4  10  10      138.23      141.72     13.36 o 
  -6  11  10        5.61        7.55      2.65 o 
  -5  11  10        6.38        4.71      2.49 o 
  -4  11  10      148.45      156.37     12.20 o 
  -3  11  10       28.65       17.14      8.74 o 
  -2  11  10      103.92       87.35     21.00 o 
  -1  11  10       21.71       31.29      7.15 o 
   0  11  10       10.08       10.81      2.97 o 
   1  11  10       59.25       55.97     10.55 o 
   2  11  10        0.37        5.02      4.41 o 
   3  11  10      607.28      642.11     15.09 o 
   4  11  10        4.03        4.52      3.02 o 
  -6  12  10        4.99        5.39      2.01 o 
  -5  12  10       65.72       51.02      8.72 o 
  -4  12  10        0.03        5.38      1.97 o 
  -3  12  10       79.75       78.67     16.40 o 
  -2  12  10        6.64        5.69      4.17 o 
  -1  12  10      135.24      136.91     17.88 o 
   0  12  10        8.82        2.52      3.56 o 
   1  12  10        0.94        8.18      3.52 o 
   2  12  10        0.04        4.71      4.02 o 
   3  12  10        0.10       11.82      6.18 o 
   4  12  10      260.87      236.30     18.66 o 
  -6  13  10       70.87       60.34     17.01 o 
  -5  13  10        0.27        5.46      2.77 o 
  -4  13  10      241.17      230.28     12.30 o 
  -3  13  10        0.08        5.30      3.21 o 
  -2  13  10        8.20        7.51      3.98 o 
  -1  13  10       44.74       39.06      8.28 o 
   0  13  10       28.95       28.28      5.81 o 
   1  13  10        4.79        7.58      3.66 o 
   2  13  10        9.68       12.60      5.09 o 
   3  13  10      184.80      188.59     14.37 o 
  -5  14  10       71.49       65.71     12.15 o 
  -4  14  10        3.36        5.66      3.06 o 
  -3  14  10      186.19      196.09     23.18 o 
  -2  14  10        0.39        1.88      2.87 o 
  -1  14  10      374.40      402.03     11.39 o 
   0  14  10       15.18       11.80      4.57 o 
   1  14  10       11.23       11.04      5.08 o 
   2  14  10      131.25      135.38     12.87 o 
   3  14  10      138.48      145.82     19.70 o 
  -5  15  10       62.37       65.75     11.71 o 
  -4  15  10       81.64       83.22     16.83 o 
  -3  15  10      103.80       99.59     23.58 o 
  -2  15  10       72.39       60.18     12.94 o 
  -1  15  10        8.93       16.25      6.17 o 
   0  15  10        1.48        3.64      3.05 o 
   1  15  10       95.73       87.19     15.16 o 
   2  15  10        2.98        8.87      4.03 o 
   3  15  10      170.34      200.56     25.15 o 
  -4  16  10       63.22       56.53     19.51 o 
  -3  16  10      506.32      515.08     20.64 o 
  -2  16  10        5.02        9.59      3.51 o 
  -1  16  10      204.04      210.80     16.19 o 
   0  16  10        6.16        7.26      4.17 o 
   1  16  10       17.55        9.20      6.39 o 
   2  16  10        5.73        9.88      4.26 o 
  -4  17  10       13.09       13.86      5.50 o 
  -3  17  10      277.83      294.31     19.11 o 
  -2  17  10        0.58        2.98      4.51 o 
  -1  17  10        9.82        8.29      5.24 o 
   0  17  10       10.51       10.79      4.06 o 
   1  17  10       48.76       27.99     10.70 o 
   2  17  10       42.60       34.61     11.12 o 
  -3  18  10      257.69      267.72     11.01 o 
  -2  18  10        1.21        1.67      5.13 o 
  -1  18  10       53.02       51.34     12.45 o 
   0  18  10      151.56      143.88      7.30 o 
   1  18  10        1.93        5.54      2.58 o 
  -2  19  10       45.05       41.09      9.60 o 
  -1  19  10       14.40       19.78      7.35 o 
   0  19  10        4.82        5.86      3.05 o 
  -7   0  11        0.22       12.28      7.82 o 
  -5   0  11      135.01      180.84     14.36 o 
  -3   0  11      108.03      101.94     11.41 o 
  -1   0  11        1.63        6.76      2.29 o 
   1   0  11       14.76       17.53      3.60 o 
   3   0  11       74.43       81.44     30.23 o 
  -7   1  11        3.00        5.89      8.04 o 
  -6   1  11        9.69        4.25      4.50 o 
  -5   1  11       48.40       43.30     11.12 o 
  -4   1  11        7.61        7.43      2.59 o 
  -3   1  11       88.27       93.34      7.40 o 
  -2   1  11        1.36        4.51      1.88 o 
  -1   1  11       16.33       19.79      3.19 o 
   0   1  11       13.98       20.13      3.60 o 
   1   1  11        2.90        3.90      3.61 o 
   2   1  11        0.02        6.08      3.15 o 
   3   1  11        0.62        6.02      3.02 o 
   4   1  11       60.00       46.34     12.86 o 
  -7   2  11        0.34        5.65      2.96 o 
  -6   2  11        2.09        8.11      3.40 o 
  -5   2  11       51.99       47.66      7.48 o 
  -4   2  11       14.89       13.34      2.97 o 
  -3   2  11       93.52       83.21      6.83 o 
  -2   2  11      247.19      244.47      6.34 o 
  -1   2  11       10.48       12.24      3.02 o 
   0   2  11       34.12       50.16      6.52 o 
   1   2  11       41.78       45.06      6.82 o 
   2   2  11       55.06       40.49     11.21 o 
   3   2  11       28.53       24.18      6.43 o 
   4   2  11      201.07      220.15     17.11 o 
  -6   3  11        2.22        7.78      4.79 o 
  -5   3  11        1.94        5.53      2.68 o 
  -4   3  11       11.12        8.02      2.20 o 
  -3   3  11       32.67       27.30      4.34 o 
  -2   3  11      130.96      140.37      7.33 o 
  -1   3  11        1.42        7.13      2.17 o 
   0   3  11       40.94       36.34      5.41 o 
   1   3  11       53.46       40.75      7.59 o 
   2   3  11        1.64        9.66      2.74 o 
   3   3  11        1.88       22.43      8.53 o 
   4   3  11        0.84        6.59      4.30 o 
  -6   4  11        4.34        0.43      2.82 o 
  -5   4  11       28.43       29.41      7.08 o 
  -4   4  11        1.95        8.05      2.95 o 
  -3   4  11      110.03       97.64      7.28 o 
  -2   4  11        1.31        5.77      1.56 o 
  -1   4  11        0.48        5.76      1.69 o 
   0   4  11      109.95      124.57     10.46 o 
   1   4  11      116.61       87.73     14.59 o 
   2   4  11      147.62      120.87     18.99 o 
   3   4  11       13.17       16.34      5.30 o 
   4   4  11        1.42        3.81      4.53 o 
  -6   5  11       74.02       61.00     17.63 o 
  -5   5  11      192.11      225.50     11.78 o 
  -4   5  11      172.41      151.78      5.72 o 
  -3   5  11        2.81        9.81      2.47 o 
  -2   5  11        0.00        5.37      2.11 o 
  -1   5  11        6.81        7.46      2.13 o 
   0   5  11      135.66       78.90     12.67 o 
   1   5  11        0.32        5.35      3.89 o 
   2   5  11       46.68       46.84      8.98 o 
   3   5  11       34.17       39.94      8.21 o 
   4   5  11      125.90      142.88     22.38 o 
  -6   6  11        1.23        6.02      2.19 o 
  -5   6  11       21.47       20.12      5.60 o 
  -4   6  11       45.69       41.71      6.22 o 
  -3   6  11      113.74       86.94      9.40 o 
  -2   6  11        3.17        5.93      2.53 o 
  -1   6  11       14.77       10.57      2.73 o 
   0   6  11       19.38       28.27      5.01 o 
   1   6  11        4.47        4.26      3.38 o 
   2   6  11       87.16       78.97     10.42 o 
   3   6  11       21.09       22.75      7.53 o 
   4   6  11       52.66       57.23     13.79 o 
  -6   7  11       43.41       34.36      9.05 o 
  -5   7  11      105.71       89.59     11.55 o 
  -4   7  11        0.20        3.21      1.81 o 
  -3   7  11       42.64       41.13      6.00 o 
  -2   7  11       86.23       59.64      9.58 o 
  -1   7  11        0.95        3.72      1.93 o 
   0   7  11       14.82       15.40      3.71 o 
   1   7  11       90.09      102.14     16.87 o 
   2   7  11      369.76      399.63     28.67 o 
   3   7  11       70.75       68.15     11.03 o 
   4   7  11       89.64       71.48     12.11 o 
  -6   8  11        0.00        5.77      3.75 o 
  -5   8  11       12.16       18.67      4.37 o 
  -4   8  11       34.90       25.77      4.80 o 
  -3   8  11       11.13       10.38      4.27 o 
  -2   8  11       47.28       35.78      7.68 o 
  -1   8  11        2.66        4.18      2.71 o 
   0   8  11        6.49       14.52      4.07 o 
   1   8  11        8.41        8.87      2.78 o 
   2   8  11        0.01        7.37      3.58 o 
   3   8  11        0.06       10.00      5.08 o 
   4   8  11      239.38      202.87     35.74 o 
  -6   9  11        5.50        8.07      3.13 o 
  -5   9  11        0.18        3.00      2.76 o 
  -4   9  11       88.98      100.00      8.25 o 
  -3   9  11       44.38       36.94      6.76 o 
  -2   9  11      166.11      190.17     16.54 o 
  -1   9  11      137.34      141.62     18.10 o 
   0   9  11      331.58      338.71     11.96 o 
   1   9  11        0.11        4.18      2.99 o 
   2   9  11      308.82      308.95     14.55 o 
   3   9  11      537.93      643.84     19.71 o 
  -5  10  11       11.22        8.21      2.58 o 
  -4  10  11       75.23       60.53     11.70 o 
  -3  10  11       21.03       19.27      5.15 o 
  -2  10  11        0.50        4.64      2.51 o 
  -1  10  11       46.53       46.77      8.11 o 
   0  10  11        0.54        8.41      4.45 o 
   1  10  11       11.40       13.38      5.58 o 
   2  10  11       25.41       23.15      5.70 o 
   3  10  11       29.36       35.41      8.86 o 
  -5  11  11        4.38        4.65      3.54 o 
  -4  11  11       45.29       43.81      9.92 o 
  -3  11  11        5.32        8.96      3.45 o 
  -2  11  11       56.79       47.70     12.92 o 
  -1  11  11        3.14        4.43      3.37 o 
   0  11  11      227.51      229.43     11.83 o 
   1  11  11        2.10        6.80      3.78 o 
   2  11  11        6.85       12.79      4.23 o 
   3  11  11      232.31      288.19     30.93 o 
  -5  12  11       14.19        9.33      3.40 o 
  -4  12  11       76.98       91.36      8.48 o 
  -3  12  11        8.70        6.57      2.38 o 
  -2  12  11        2.29        5.02      3.30 o 
  -1  12  11      209.66      218.48      9.65 o 
   0  12  11       62.91       55.05     11.65 o 
   1  12  11        0.87        6.66      3.83 o 
   2  12  11       36.77       40.18      7.56 o 
   3  12  11       23.68       16.19      5.37 o 
  -5  13  11        3.51        5.31      2.40 o 
  -4  13  11       34.30       31.61      7.78 o 
  -3  13  11       11.67       10.53      4.93 o 
  -2  13  11       55.40       44.38     14.98 o 
  -1  13  11       69.79       59.03     14.80 o 
   0  13  11       12.63       12.65      5.77 o 
   1  13  11       40.30       34.30     10.53 o 
   2  13  11       11.71       14.22      5.24 o 
  -4  14  11       11.93        7.41      2.74 o 
  -3  14  11        0.99        5.75      2.70 o 
  -2  14  11        2.64        7.21      4.37 o 
  -1  14  11       38.70       30.72     10.86 o 
   0  14  11        0.69        3.96      3.66 o 
   1  14  11       23.71       18.63      6.13 o 
   2  14  11        6.87        6.38      4.07 o 
  -4  15  11      226.70      217.59     10.28 o 
  -3  15  11        1.30        4.57      5.05 o 
  -2  15  11        1.37        2.81      2.19 o 
  -1  15  11       41.18       35.31     10.64 o 
   0  15  11        2.41        3.61      3.19 o 
   1  15  11       67.15       60.92     14.76 o 
  -3  16  11       30.28       24.34     11.78 o 
  -2  16  11       23.90       30.10      6.68 o 
  -1  16  11        0.53        5.22      3.16 o 
   0  16  11      159.23      103.21     21.66 o 
  -2  17  11        4.92        6.55      4.72 o 
  -1  17  11      128.84      141.85     18.59 o 
  -6   0  12      225.98      222.43     13.28 o 
  -4   0  12      162.74      170.68     28.91 o 
  -2   0  12      793.01      726.38     24.65 o 
   0   0  12       39.33       27.77     15.88 o 
   2   0  12       54.09       38.68     11.71 o 
  -6   1  12       33.63       20.08      7.08 o 
  -5   1  12       21.87       15.67      5.32 o 
  -4   1  12        9.59       11.53      3.25 o 
  -3   1  12        4.86        6.21      2.20 o 
  -2   1  12       39.40       43.38      6.41 o 
  -1   1  12       14.71       16.84      3.51 o 
   0   1  12      107.93      121.55     14.75 o 
   1   1  12      565.68      567.96     16.54 o 
   2   1  12       21.33       27.89      5.68 o 
   3   1  12      133.23      158.52     15.10 o 
  -6   2  12       97.71       60.62     23.59 o 
  -5   2  12      119.02       87.19     25.97 o 
  -4   2  12       96.00      101.42     19.69 o 
  -3   2  12      879.78      841.19     14.51 o 
  -2   2  12      138.97      162.78     11.07 o 
  -1   2  12      254.43      251.03     11.96 o 
   0   2  12        1.64        5.75      3.25 o 
   1   2  12      186.42      179.29     15.66 o 
   2   2  12        4.06        6.86      4.39 o 
   3   2  12       67.91       52.19     12.15 o 
  -6   3  12      332.01      390.92     12.38 o 
  -5   3  12        1.76        4.41      2.91 o 
  -4   3  12        0.56        5.18      3.49 o 
  -3   3  12      287.73      287.30     11.74 o 
  -2   3  12        1.20        3.54      2.40 o 
  -1   3  12       57.31       56.09      7.26 o 
   0   3  12      289.49      344.30     10.02 o 
   1   3  12       60.78       48.64      9.11 o 
   2   3  12        0.77        5.11      2.93 o 
   3   3  12       68.73       51.81     11.19 o 
  -5   4  12       44.99       44.35      8.06 o 
  -4   4  12      178.56      148.98     18.00 o 
  -3   4  12      648.09      640.84     24.09 o 
  -2   4  12      186.00      174.32     13.55 o 
  -1   4  12      244.47      226.13      7.85 o 
   0   4  12       46.37       50.10      9.28 o 
   1   4  12      217.06      208.32     13.58 o 
   2   4  12       72.96       74.33     13.56 o 
   3   4  12        5.22       10.30      4.97 o 
  -5   5  12        0.00        4.25      2.38 o 
  -4   5  12      329.28      377.53      9.00 o 
  -3   5  12      808.54      755.53     31.59 o 
  -2   5  12      128.92      122.62      9.43 o 
  -1   5  12       35.93       33.99      6.43 o 
   0   5  12      254.02      246.35     12.91 o 
   1   5  12        9.22       16.28      5.99 o 
   2   5  12       34.88       38.80      8.25 o 
   3   5  12       99.70      108.53     10.14 o 
  -5   6  12       11.85        8.61      3.45 o 
  -4   6  12      185.10      188.41     10.06 o 
  -3   6  12      113.40       94.78     15.56 o 
  -2   6  12      136.22       97.20     15.10 o 
  -1   6  12       72.24       60.58      9.25 o 
   0   6  12       20.02       20.02      4.10 o 
   1   6  12       10.27       13.23      4.83 o 
   2   6  12      106.75      106.29     12.32 o 
   3   6  12       12.73       20.16      6.62 o 
  -5   7  12        3.71        4.24      2.70 o 
  -4   7  12       22.57       15.72      4.04 o 
  -3   7  12        8.89        7.00      3.25 o 
  -2   7  12       56.38       48.24      6.92 o 
  -1   7  12       66.29       41.65      6.41 o 
   0   7  12       27.74       19.70      6.00 o 
   1   7  12        0.09        2.07      4.05 o 
   2   7  12      247.32      244.60     23.16 o 
  -5   8  12       32.54       28.90      7.57 o 
  -4   8  12        4.23        7.27      2.81 o 
  -3   8  12       84.45       69.47     20.03 o 
  -2   8  12        4.58        5.29      2.33 o 
  -1   8  12       42.00       43.90      7.14 o 
   0   8  12        4.17        5.40      3.15 o 
   1   8  12      224.71      226.52     19.48 o 
   2   8  12      263.58      261.25     29.74 o 
  -5   9  12       53.20       40.01     13.86 o 
  -4   9  12       51.54       31.66      9.14 o 
  -3   9  12        1.94        4.07      2.44 o 
  -2   9  12        2.18        5.94      3.23 o 
  -1   9  12      153.72      170.70     14.19 o 
   0   9  12        5.45        7.34      3.67 o 
   1   9  12        8.09       10.20      3.36 o 
   2   9  12      491.42      519.82     16.84 o 
  -4  10  12       25.47       12.25      3.52 o 
  -3  10  12       50.18       39.25      9.01 o 
  -2  10  12       53.46       37.66      8.41 o 
  -1  10  12      112.39       98.97     12.54 o 
   0  10  12        4.49        7.74      5.20 o 
   1  10  12        6.52       10.06      5.17 o 
   2  10  12        7.95       13.63      6.91 o 
  -4  11  12        6.79        7.76      3.40 o 
  -3  11  12        6.66        6.11      2.81 o 
  -2  11  12       34.48       23.29      8.31 o 
  -1  11  12        1.49        6.24      2.90 o 
   0  11  12      134.93      105.53     20.07 o 
   1  11  12       34.32       38.28      8.03 o 
  -3  12  12        0.04        4.06      3.66 o 
  -2  12  12       60.28       33.17     11.95 o 
  -1  12  12       56.98       33.56     12.44 o 
   0  12  12        2.99        9.17      4.25 o 
   1  12  12       24.44       17.43      6.87 o 
  -3  13  12       23.26       23.30      5.31 o 
  -2  13  12       43.85       36.14      9.87 o 
  -1  13  12      249.58      231.27     14.10 o 
   0  13  12       58.32       44.45     12.33 o 
  -2  14  12       22.56       12.29      4.90 o 
  -1  14  12       22.61       18.48      9.70 o 
  -3   0  13        0.35        3.01      3.43 o 
  -1   0  13        2.57        4.69      3.60 o 
   1   0  13       38.01       28.40      9.00 o 
  -4   1  13       17.56       13.06      6.17 o 
  -3   1  13      304.46      294.07      9.59 o 
  -2   1  13       46.55       29.21      6.12 o 
  -1   1  13        4.42        8.27      2.54 o 
   0   1  13       25.62       10.89      4.15 o 
   1   1  13        0.12        6.42      2.86 o 
   2   1  13        1.38        5.29      2.62 o 
  -4   2  13        4.61        6.13      3.46 o 
  -3   2  13       33.48       22.43      6.71 o 
  -2   2  13      398.97      436.88     10.15 o 
  -1   2  13        0.29        3.87      3.15 o 
   0   2  13        3.73        7.40      2.74 o 
   1   2  13        1.90        9.23      2.63 o 
   2   2  13        3.97        6.22      6.90 o 
  -4   3  13       46.64       27.95      8.56 o 
  -3   3  13      469.05      486.78     11.24 o 
  -2   3  13        4.88        6.38      2.27 o 
  -1   3  13        5.46       10.19      5.11 o 
   0   3  13        0.16        3.32      3.26 o 
   1   3  13        3.25        8.98      3.14 o 
  -4   4  13        0.04        6.88      3.08 o 
  -3   4  13      471.34      426.16     22.24 o 
  -2   4  13       33.60       40.39      6.96 o 
  -1   4  13       20.39       26.37      5.81 o 
   0   4  13       43.84       19.31      5.63 o 
   1   4  13       92.43       91.78     10.59 o 
  -4   5  13       20.14       14.70      5.49 o 
  -3   5  13       39.74       36.63      6.82 o 
  -2   5  13       53.93       39.18      5.77 o 
  -1   5  13       25.96       14.86      4.01 o 
   0   5  13        6.51        9.28      2.51 o 
   1   5  13       75.38       63.93     10.77 o 
  -4   6  13      144.77      132.02     35.92 o 
  -3   6  13       55.63       37.02      9.37 o 
  -2   6  13       32.01       27.69      7.73 o 
  -1   6  13       39.31       32.81      7.73 o 
   0   6  13       24.08       16.56      5.12 o 
   1   6  13       49.55       39.44      7.32 o 
  -3   7  13        3.07        4.77      2.38 o 
  -2   7  13      228.40      241.81     12.98 o 
  -1   7  13        4.88        3.56      2.38 o 
   0   7  13       12.60       10.69      3.41 o 
   1   7  13        1.28        6.64      4.25 o 
  -3   8  13        0.09        5.51      2.92 o 
  -2   8  13       13.26       10.34      3.46 o 
  -1   8  13        2.27        5.69      2.64 o 
   0   8  13       26.81       21.71      5.27 o 
  -3   9  13        0.11        4.43      2.39 o 
  -2   9  13        6.69        9.20      3.53 o 
  -1   9  13       95.01      107.68     11.99 o 
   0   9  13       79.61       46.54      9.88 o 
  -1  10  13       21.46       20.98      7.00 o 
                                                 
